# Supplementary material for: Recent natural selection conferred protection against schizophrenia by non-antagonistic pleiotropy
Source: Sci Rep. 2023 Sep 19;13:15500. doi: 10.1038/s41598-023-42578-0 (PMC10509162; doi:10.1038/s41598-023-42578-0)
Supplement: Supplementary file 2 — Supplementary Information 1. [file 41598_2023_42578_MOESM2_ESM.xlsx]

## Sheet:  SD 1A
Suppplementary data 1A. List of Recent natural selection markers (RNS markers): the 5% of SNPs with the highest probability to be affected by recent natural adaptation. Pcadapt was used to perform principal component analysis (PCA) and compute selection p-values (P_RNS) to test for the presence of selection outliers, based on the correlations between genetic variation and the first 3 principal co…
	RNS MARKERS					SCZ GWAS					RECENT NATURAL SELECTION (RNS)
	rsID	CHR	BP	A1	A2	FCAS	FCON	BETA	SE	P_SCZ	P_RNS	zscore_PC1	zscore_PC2	zscore_PC3	maf_1KG
	rs9784067	2	46438200	T	G	0.895	0.919	-0.028595	0.0231	0.2166	1.32078e-12	-3.51779	-9.01977	40.1031	0.288631
	rs72793342	16	30548352	G	A	0.82	0.814	0.00770028	0.01	0.4382	3.17154e-12	23.9488	-13.7487	38.1733	0.256613
	rs55938136	17	43798360	A	G	0.743	0.752	0.0598997	0.0105	1.087e-08	2.18693e-11	-17.5269	-2.92387	37.9062	0.329698
	rs8046707	16	30916233	G	A	0.533	0.531	-0.0209989	0.0084	0.01227	7.98854e-11	47.664	33.6932	-29.0305	0.346868
	rs3846347	4	83555646	C	T	0.355	0.37	0.00720399	0.0083	0.3861	9.2388e-09	1.25007	-6.33265	33.3617	0.134339
	rs2982593	11	34227150	T	G	0.602	0.603	-0.0130042	0.0086	0.13	1.45612e-08	-24.1357	-1.55312	32.2373	0.271462
	rs959071	17	19142226	C	T	0.683	0.715	0.075497	0.0109	4.048e-12	5.47258e-08	28.288	-50.8213	-16.6986	0.342923
	rs144511603	11	120027675	A	G	0.984	0.985	-0.0781994	0.0356	0.02805	7.88433e-08	11.5949	-7.24018	31.1197	0.0712297
	rs73213462	7	119853461	T	C	0.864	0.875	0.0219963	0.0153	0.1523	8.64943e-08	29.2297	51.1095	-14.7524	0.195128
	rs35719509	8	128091656	T	C	0.654	0.649	-0.000300045	0.0081	0.9719	1.11925e-07	-1.44238	-4.45213	31.2356	0.156381
	rs79780963	10	104952499	C	T	0.829	0.836	0.1129	0.0116	2.456e-22	1.82778e-07	-18.5692	-2.80753	30.3041	0.299304
	rs62153901	2	96983959	C	T	0.728	0.728	-0.0388032	0.0084	3.37e-06	2.61075e-07	23.385	-13.4008	28.6259	0.302552
	rs6456591	6	10643835	A	G	0.868	0.898	-0.0344983	0.0141	0.01453	2.67955e-07	-89.1528	9.22947	5.40216	0.338747
	rs13428326	2	216435268	C	T	0.874	0.866	0.0358979	0.012	0.00277	2.98067e-07	20.4595	-6.5414	29.3022	0.173318
	rs6132179	20	19212573	C	T	0.769	0.775	0.0148985	0.011	0.1766	6.90773e-07	29.087	45.4503	-15.4995	0.266589
	rs117924544	17	17860100	C	T	0.882	0.881	-0.027402	0.012	0.02256	9.36422e-07	18.2412	-12.8769	27.855	0.154756
	rs74389340	6	163151097	T	C	0.664	0.659	0.00299551	0.0088	0.7362	1.19386e-06	-8.07432	7.58301	28.6064	0.393503
	rs11645732	16	3284176	C	A	0.95	0.947	0.0387975	0.017	0.02246	2.19582e-06	14.3561	-9.26729	27.5909	0.10464
	rs9616462	22	49548222	G	A	0.842	0.86	-0.0136021	0.0129	0.2947	2.30814e-06	-12.1969	-6.64883	28.0236	0.355916
	rs1348732	2	80503573	C	T	0.935	0.936	-0.0544034	0.0167	0.001098	2.33209e-06	12.1134	-12.658	27.358	0.0918794
	rs6965978	7	49858495	A	C	0.678	0.677	-0.0163022	0.0086	0.05966	2.37622e-06	32.26	26.5799	-22.3571	0.233643
	rs12678022	8	73837442	G	A	0.834	0.841	0.0377966	0.0152	0.01278	2.82247e-06	42.2009	46.4573	4.28504	0.27007
	rs12139423	1	207186503	G	A	0.967	0.968	-0.0251024	0.0234	0.285	3.43377e-06	11.3401	-9.81124	27.2625	0.0726218
	rs34434529	2	19034638	C	T	0.693	0.674	0.00850374	0.0091	0.3519	3.67901e-06	13.3683	-34.1419	-21.6366	0.120418
	rs2075509	9	12705219	C	A	0.874	0.883	-0.0447986	0.016	0.005009	4.40399e-06	29.1124	44.5901	-12.3205	0.142459
	rs34896470	1	20182255	T	C	0.952	0.95	0.0100988	0.0196	0.6073	5.09134e-06	15.4285	-3.66937	26.9102	0.106497
	rs61686486	2	109589773	G	T	0.739	0.753	-0.0248974	0.0109	0.02268	5.2211e-06	18.5882	43.1024	-15.2833	0.309745
	rs1265564	12	111708458	A	C	0.614	0.591	-0.0178992	0.0086	0.0371	5.57266e-06	13.4721	-34.5122	-20.9184	0.118097
	rs17403278	11	103665712	G	A	0.971	0.971	-0.0191013	0.0252	0.4467	6.3633e-06	11.2282	-9.5118	26.6337	0.0719258
	rs7482453	11	63464433	G	A	0.491	0.477	0.0308977	0.0085	0.0002582	7.40974e-06	40.8003	20.1896	-20.9803	0.376566
	rs11615047	12	113000685	A	C	0.909	0.908	-0.0279983	0.0131	0.03298	7.69595e-06	10.328	-8.93923	26.5203	0.14478
	rs4832724	4	37114953	A	G	0.742	0.738	-0.00559563	0.0085	0.5115	8.85037e-06	22.4847	-3.50087	25.6835	0.303248
	rs10492585	13	105386176	A	G	0.889	0.918	0.0291024	0.0155	0.06092	9.47015e-06	-71.7725	8.7366	11.8159	0.358469
	rs11656151	17	44068492	A	G	0.813	0.805	-0.0352956	0.0101	0.0004875	1.01854e-05	15.6811	-20.7103	24.2234	0.148724
	rs835574	1	120463230	C	T	0.818	0.845	0.0222017	0.0111	0.04449	1.11132e-05	-66.2755	4.0673	15.2978	0.427842
	rs11264110	1	35636227	G	A	0.253	0.22	-0.0551956	0.011	4.914e-07	1.14681e-05	45.2269	-42.0757	5.63494	0.482135
	rs2504803	6	39822183	T	C	0.885	0.877	0.0200967	0.0126	0.1102	1.23726e-05	14.8892	-12.8299	25.3307	0.130858
	rs145945130	13	23200969	A	G	0.968	0.969	0.0135971	0.0253	0.5917	1.49104e-05	10.6585	-8.72226	25.7894	0.0670534
	rs150684142	2	202261578	C	T	0.973	0.972	0.0273038	0.0258	0.2892	1.52055e-05	11.0061	-7.79102	25.8139	0.0656613
	rs58446419	2	97539830	G	A	0.657	0.664	-0.0166986	0.0084	0.04667	1.53082e-05	29.7058	11.7507	23.3193	0.430858
	rs8036568	15	65108479	T	C	0.76	0.766	0.0259016	0.0105	0.01387	1.58488e-05	26.4357	40.8567	-13.3125	0.274478
	rs310653	20	62171556	T	C	0.436	0.463	-0.039604	0.0089	8.364e-06	1.63487e-05	16.557	-39.6539	-16.3999	0.17471
	rs26721	5	33963333	G	A	0.174	0.15	0.0166998	0.0128	0.1937	1.67938e-05	3.20277	25.749	22.4541	0.421578
	rs11066309	12	112883476	G	A	0.649	0.628	0.00370313	0.0088	0.6723	1.87572e-05	12.5107	-32.9091	-19.945	0.115777
	rs1044482	11	71155171	C	T	0.363	0.354	-0.0168003	0.0081	0.03734	2.10448e-05	4.75179	-13.8046	-25.102	0.378886
	rs28764835	5	34675617	G	A	0.838	0.835	0.0146029	0.0107	0.1738	2.45148e-05	17.1401	-8.20574	24.8059	0.219258
	rs1230203	4	99977966	A	C	0.701	0.723	0.0141001	0.0097	0.144	2.50076e-05	-15.8184	42.1026	-13.2447	0.465197
	rs9381093	6	41754576	C	T	0.707	0.708	0.0275957	0.0085	0.001101	2.59428e-05	-20.0254	-4.88706	24.9858	0.460093
	rs72774899	16	49158841	C	T	0.89	0.893	-0.0112025	0.0129	0.387	2.8021e-05	24.5685	9.50958	23.5607	0.20116
	rs2144139	20	18208790	C	A	0.204	0.197	0.0028958	0.01	0.768	2.87265e-05	-12.4982	-3.54102	25.3961	0.428538
	rs9564288	13	34927842	A	G	0.819	0.829	-0.0295009	0.0134	0.02808	2.95951e-05	32.9435	44.8436	-1.83522	0.261253
	rs13270922	8	66200541	G	A	0.6	0.571	0.0262037	0.0087	0.002493	2.96697e-05	15.4402	-39.7011	-15.4275	0.17935
	rs13332660	16	29905882	T	C	0.208	0.212	-0.0197028	0.01	0.04974	3.21571e-05	29.6815	5.38059	23.0626	0.267749
	rs1962586	17	36192846	A	G	0.463	0.471	0.0189984	0.0088	0.03006	3.30278e-05	38.6837	22.2098	-18.7022	0.353596
	rs2852983	18	53861287	G	T	0.351	0.36	0.0172012	0.0082	0.03599	3.69296e-05	-17.6809	-6.38853	24.6875	0.238747
	rs7555877	1	26497636	G	A	0.686	0.689	-0.0216016	0.0086	0.01203	3.92711e-05	34.6135	16.2064	20.477	0.390487
	rs12440604	15	71921046	T	C	0.899	0.904	0.0213015	0.0157	0.1741	4.18093e-05	23.0668	40.1574	-12.4129	0.148492
	rs77637671	2	116548364	G	A	0.895	0.9	0.0134985	0.015	0.3667	4.25002e-05	25.596	34.6328	-15.7201	0.130162
	rs2797367	6	101662861	T	C	0.896	0.892	0.0103958	0.0125	0.4058	4.70087e-05	16.5935	-7.59725	24.1264	0.143387
	rs2791636	2	125650506	C	T	0.238	0.229	0.0244975	0.0118	0.03737	4.91175e-05	37.7515	41.8568	-1.35172	0.306265
	rs11065983	12	112065795	C	A	0.868	0.867	0.0194987	0.016	0.2223	4.96459e-05	26.7297	41.8761	-9.25403	0.153596
	rs10793720	1	204779124	C	T	0.75	0.776	0.0119977	0.0102	0.2407	5.40814e-05	-24.4986	38.4799	-12.9298	0.418561
	rs2063573	12	22602796	A	G	0.241	0.226	0.0299956	0.0117	0.01059	5.74612e-05	24.5542	44.448	-5.54741	0.34594
	rs62244189	3	44743883	T	G	0.759	0.758	0.0385955	0.0106	0.0002643	5.77188e-05	43.1567	35.2615	8.28841	0.324362
	rs9319584	16	30161282	G	T	0.593	0.595	-0.0414993	0.0082	4.314e-07	5.92775e-05	34.5935	21.9281	-18.7897	0.310209
	rs16891079	5	33400368	T	C	0.953	0.955	-0.0103029	0.0187	0.5824	5.95109e-05	6.05722	-2.97015	24.6854	0.132715
	rs56163802	1	27037997	A	G	0.731	0.743	-0.0331019	0.0109	0.002496	6.03206e-05	42.2191	35.3055	8.62107	0.37587
	rs11513729	12	112273499	C	T	0.652	0.63	0.00909848	0.0089	0.306	6.1293e-05	10.9867	-31.0915	-19.0487	0.122506
	rs34339785	12	54305813	C	T	0.822	0.816	-0.0189994	0.01	0.0567	6.24044e-05	14.5168	-16.3191	22.9204	0.167053
	rs12929970	16	34803389	C	T	0.876	0.88	-0.00660174	0.0124	0.5935	6.38368e-05	20.0443	6.63239	23.3448	0.229466
	rs1330303	9	16715826	T	C	0.485	0.449	0.0156962	0.0084	0.06124	6.52154e-05	-2.43564	-34.861	-17.7049	0.257773
	rs2133766	5	36278890	C	T	0.177	0.157	0.0103958	0.0148	0.4827	6.90787e-05	12.3863	44.3949	-8.59334	0.266821
	rs6503977	17	58592033	C	T	0.78	0.812	-0.0256974	0.0107	0.01589	7.01766e-05	-68.3697	16.8482	-3.71011	0.408585
	rs4127877	13	90864297	G	T	0.838	0.847	-0.0105959	0.0124	0.3909	7.47035e-05	33.0552	42.5251	-0.622296	0.365661
	rs6099613	20	55988083	T	C	0.897	0.919	0.0497992	0.015	0.0008737	7.51789e-05	-73.1606	5.63024	-2.45698	0.249884
	rs923129	3	56233274	G	A	0.957	0.957	0.0310044	0.0209	0.1366	7.54932e-05	10.1258	-9.78494	23.8371	0.0635731
	rs4961721	9	16493471	A	G	0.962	0.963	-0.0360003	0.0208	0.08424	7.7386e-05	8.65309	-1.73821	24.2817	0.0986079
	rs74724615	7	1850251	T	C	0.888	0.899	-0.00060018	0.0145	0.9663	7.84927e-05	14.585	38.3054	-13.8479	0.17935
	rs117006097	7	116949107	C	A	0.973	0.975	-0.0549949	0.0262	0.03576	8.52816e-05	10.4863	-4.39184	24.0131	0.063109
	rs17051298	4	122075739	T	C	0.93	0.933	-0.0116982	0.0149	0.4319	8.98325e-05	6.02108	-5.25083	24.1257	0.141763
	rs10089880	8	127842405	T	C	0.195	0.208	-0.0178992	0.0101	0.07711	9.04322e-05	16.4225	-22.1891	21.0191	0.154988
	rs9421579	10	88832746	C	T	0.826	0.833	-0.0122953	0.0113	0.2802	9.1809e-05	29.244	33.4096	-14.1598	0.17819
	rs28365809	11	130029661	T	C	0.76	0.796	-0.0386992	0.0101	0.0001227	9.91815e-05	-54.2142	24.1315	-10.2876	0.403248
	rs76263646	2	28080861	T	G	0.95	0.95	-0.0413013	0.0183	0.02426	9.99065e-05	13.7732	-3.17311	23.6404	0.100464
	rs7654421	4	96836048	C	T	0.644	0.629	-0.0146975	0.0087	0.09131	0.000106717	14.1586	-34.9486	-16.0413	0.145012
	rs62082475	18	10277114	A	G	0.74	0.74	-0.025205	0.0097	0.009487	0.000108955	30.1579	31.3013	-14.8272	0.228074
	rs57881452	17	18907934	G	A	0.936	0.942	0.00320486	0.0168	0.8501	0.00010958	12.5259	5.93999	23.3747	0.163109
	rs76984655	14	51045350	C	T	0.963	0.965	-0.0214995	0.0213	0.3123	0.000112512	12.3538	-5.25426	23.5233	0.0784223
	rs1491470	8	126950730	T	C	0.615	0.616	0.0132025	0.0087	0.1306	0.000119424	35.2454	34.4062	-11.0666	0.383063
	rs815609	5	153516901	A	G	0.455	0.466	-0.0513038	0.0084	1.063e-09	0.000120263	48.4847	30.8636	-7.34569	0.433179
	rs9292523	5	34051557	C	A	0.34	0.33	-0.0102019	0.008	0.2026	0.00012135	-24.2582	-12.095	22.1018	0.493271
	rs11234198	11	84551927	G	A	0.119	0.112	0.0317021	0.0141	0.02473	0.000124429	27.91	39.4246	-8.71825	0.148724
	rs76001666	9	96485282	C	T	0.95	0.948	-0.00989883	0.019	0.6013	0.000128197	14.4731	-2.35858	23.2938	0.111601
	rs10517654	4	157780762	C	A	0.885	0.887	-0.0255024	0.0117	0.02941	0.00013212	12.527	-2.78723	23.3917	0.193735
	rs112873937	8	18315905	G	A	0.952	0.953	-0.00480151	0.0182	0.79	0.000132799	9.63979	-5.38735	23.4778	0.0967517
	rs61981609	14	98235317	C	T	0.661	0.662	0.00999983	0.009	0.2641	0.000139399	38.0185	35.0992	-8.76694	0.350348
	rs72969740	18	73005142	A	C	0.853	0.851	0.0251998	0.0115	0.02885	0.000140789	25.318	29.5121	-16.2486	0.144548
	rs6062676	20	62883815	G	A	0.873	0.868	-0.013298	0.0121	0.2718	0.000141393	14.3395	-16.9809	21.7522	0.12529
	rs6497456	16	20284032	T	C	0.777	0.811	-0.021898	0.0125	0.07853	0.000150708	-18.9341	43.144	-5.85256	0.436891
	rs1821808	20	54545801	T	C	0.916	0.941	0.047103	0.0186	0.01118	0.000150908	-66.9989	7.62418	7.51438	0.285615
	rs61070733	3	195683023	T	C	0.841	0.847	0.0238044	0.0129	0.06366	0.000153363	31.4076	39.9993	-5.17053	0.19652
	rs12471247	2	138067051	G	A	0.884	0.893	-0.015002	0.0146	0.3043	0.000155196	25.2147	37.2773	-11.0883	0.159861
	rs10483703	14	59261651	G	A	0.864	0.866	0.0326995	0.0129	0.0109	0.000155936	27.3491	33.9194	-13.1341	0.15058
	rs2301549	9	20354693	A	G	0.87	0.9	0.0246048	0.0138	0.07414	0.000156116	-62.6935	21.4183	1.95042	0.357773
	rs60532349	15	28035453	T	C	0.908	0.903	0.0183997	0.0141	0.1919	0.000158889	15.1576	-6.73925	22.798	0.12645
	rs56363468	15	69094821	C	T	0.645	0.626	-0.0164038	0.0088	0.06239	0.000164118	15.296	-35.382	-14.8548	0.140603
	rs6808313	3	15314024	A	G	0.908	0.936	0.0291024	0.0186	0.1187	0.000166509	-64.6751	15.8947	5.37047	0.310209
	rs3906690	22	25070067	A	G	0.547	0.558	-0.00190181	0.0083	0.8214	0.000178716	22.2006	10.6401	-21.5712	0.405104
	rs139151	22	44594476	T	C	0.0539	0.0559	-0.0231049	0.0166	0.1636	0.00020064	10.5559	-8.659	22.6894	0.0774942
	rs79614066	2	154020329	C	T	0.861	0.867	0.0142973	0.0137	0.2962	0.000203883	25.488	36.9738	-10.5368	0.163573
	rs76103372	4	89702964	G	A	0.973	0.977	-0.0515986	0.0258	0.04592	0.000214255	3.61925	-4.10706	23.1746	0.0907193
	rs12443507	16	54340887	T	C	0.716	0.71	0.0194987	0.0094	0.0386	0.000214597	27.2693	18.4571	-19.1312	0.248724
	rs11901993	2	86030630	T	C	0.939	0.946	-0.0114048	0.017	0.5001	0.000220486	-4.06218	-3.4165	23.2147	0.179582
	rs61921437	12	54702868	C	T	0.899	0.892	0.0189984	0.0129	0.1393	0.000222008	14.6125	-11.3628	21.9873	0.119722
	rs4268449	10	48523435	T	C	0.088	0.0647	-0.0316042	0.0169	0.06263	0.000226559	-69.646	4.90792	-0.730779	0.238515
	rs1892734	8	101483211	A	G	0.183	0.178	-0.023801	0.0111	0.03231	0.000230944	23.1636	17.197	19.6353	0.298608
	rs12099616	12	132330048	A	G	0.949	0.948	0.0247999	0.0177	0.1607	0.000232349	9.697	-9.53366	22.4717	0.0979118
	rs750072	1	171446695	C	A	0.642	0.631	0.0202045	0.008	0.01187	0.000232713	1.83336	-24.2137	20.0056	0.38051
	rs10495779	2	31008134	T	G	0.911	0.915	-0.025605	0.0161	0.1117	0.000244907	22.6799	34.5583	-12.6963	0.109049
	rs7479605	11	1120324	T	C	0.812	0.82	0.00079968	0.0121	0.9464	0.00024838	35.1056	36.7203	-5.99398	0.235731
	rs10767312	11	25169535	C	A	0.564	0.553	0.0154008	0.0087	0.07528	0.000262786	46.578	28.8006	-7.80517	0.408353
	rs78347729	3	149272666	T	C	0.967	0.968	-0.0227979	0.0236	0.3335	0.000263734	12.6986	-1.14632	22.5197	0.0761021
	rs79495077	10	76832871	G	A	0.941	0.94	0.0418998	0.0159	0.00847	0.000263854	2.92204	-5.70496	22.8606	0.129002
	rs117169003	8	5658557	C	T	0.978	0.977	0.0281987	0.0274	0.3023	0.000265772	9.95225	-4.21905	22.6314	0.0566125
	rs2372904	3	81498737	A	G	0.631	0.61	0.0292966	0.008	0.0002466	0.000265894	23.5702	-26.2883	17.1741	0.281903
	rs35919070	8	47918060	T	G	0.394	0.374	-0.00989883	0.0079	0.2083	0.000272567	37.2826	-2.59894	-19.1522	0.371462
	rs4777185	15	64672593	G	A	0.132	0.118	0.0503984	0.0114	9.28e-06	0.000276405	-14.931	-4.88467	22.4602	0.270534
	rs10940752	5	28755369	A	G	0.798	0.808	-0.0187038	0.0114	0.1003	0.000280288	28.1791	38.726	-6.31167	0.237819
	rs57731269	2	129171936	A	G	0.691	0.678	0.0310044	0.0083	0.0001956	0.000283209	28.013	10.2988	-20.1646	0.231323
	rs62344624	4	151930504	C	T	0.94	0.94	-0.0509986	0.0157	0.001129	0.000284813	14.1544	-2.74975	22.2928	0.119954
	rs9371157	6	170034794	A	G	0.845	0.854	-0.0418016	0.0127	0.001052	0.000287263	28.7532	36.948	-8.38927	0.183295
	rs10892531	11	119950934	C	T	0.313	0.305	0.0218006	0.0092	0.01792	0.000298425	25.5529	31.5408	-13.63	0.322274
	rs2542481	8	140668560	A	G	0.752	0.78	-0.00889948	0.012	0.4576	0.000298435	-9.44059	44.0791	1.00273	0.480278
	rs7749851	6	33459238	A	C	0.202	0.188	-0.0426048	0.0104	4.069e-05	0.000301731	-67.3325	1.10207	-5.07079	0.296056
	rs2280515	2	26677303	G	T	0.167	0.159	0.0264959	0.0119	0.02625	0.000310704	21.4773	35.3747	-11.7556	0.200696
	rs74738030	13	106487434	G	A	0.921	0.922	-0.0337016	0.0143	0.01895	0.00031611	8.94584	-9.04722	22.1564	0.110905
	rs700091	9	125880828	A	G	0.335	0.306	-0.0313049	0.009	0.0005316	0.000317431	32.0145	-32.8869	11.4665	0.491647
	rs4821195	22	34286681	T	C	0.249	0.251	0.0120965	0.0093	0.1926	0.000325207	14.5594	-23.8739	18.8542	0.164733
	rs11045	15	96883321	G	T	0.641	0.676	-0.0388032	0.0096	4.91e-05	0.000327057	34.2604	-34.9835	8.75092	0.434803
	rs12466749	2	109622794	C	T	0.527	0.498	0.00669752	0.0083	0.4184	0.000327682	30.081	-32.5803	12.2047	0.312761
	rs62072562	17	64324263	G	A	0.922	0.919	-0.0168003	0.0141	0.2345	0.000328991	13.6721	-7.44258	21.9213	0.101624
	rs12696587	3	188499488	G	A	0.731	0.73	0.00259663	0.0097	0.7921	0.000332381	29.3826	28.1057	-14.4508	0.24826
	rs10095985	8	51131582	G	A	0.672	0.7	-0.0343016	0.0083	3.653e-05	0.000332541	47.2611	2.05091	-16.0596	0.490023
	rs13261466	8	120414548	C	T	0.708	0.708	-0.0208049	0.0091	0.0222	0.000332767	34.3828	28.2619	-13.0259	0.261717
	rs10192833	2	40627495	T	C	0.547	0.529	-0.0153979	0.0083	0.06434	0.000334934	14.2852	-34.912	-13.8223	0.215777
	rs74547270	4	83508689	C	T	0.959	0.96	0.0231988	0.0216	0.2836	0.000349133	9.60849	-8.68384	22.0203	0.0610209
	rs3787130	20	62049687	G	A	0.742	0.754	-0.0278955	0.0097	0.003836	0.000350838	11.5524	32.0339	-15.0957	0.291647
	rs66888970	6	7066443	T	G	0.353	0.32	0.0332026	0.0097	0.0006018	0.000353763	-0.736795	-37.9323	-12.6581	0.402088
	rs4762725	12	22144935	C	A	0.13	0.104	0.0178006	0.0136	0.1894	0.000354023	-67.8821	4.69075	1.67959	0.29536
	rs117410255	10	67055704	T	C	0.969	0.967	0.0390957	0.0244	0.109	0.000356427	9.25625	-9.58172	21.929	0.0582367
	rs1528371	4	63257463	G	A	0.344	0.318	0.0159029	0.0093	0.08711	0.00035851	-3.64634	40.4663	-8.97751	0.484455
	rs12443157	15	31870409	T	C	0.228	0.239	0.00630011	0.0095	0.5051	0.000359862	20.9625	-19.1581	19.25	0.208585
	rs62513284	8	39902684	A	G	0.894	0.891	-0.00240288	0.0129	0.8526	0.000360541	21.2466	2.13091	21.2302	0.177494
	rs6512253	19	9700908	G	T	0.866	0.887	0.0503984	0.0134	0.000168	0.000363043	-62.0818	5.76355	9.1352	0.344548
	rs10817918	9	119406846	T	C	0.859	0.865	-0.0154995	0.0115	0.1774	0.000375964	21.1642	14.6891	19.7269	0.234339
	rs74812132	4	144429460	G	A	0.911	0.918	0.0533986	0.0185	0.003911	0.000379229	21.7187	33.9599	-12.2837	0.099536
	rs3790370	1	197310747	G	A	0.832	0.84	0.0126003	0.0133	0.342	0.000382686	25.8008	39.9031	-3.3063	0.251276
	rs17694541	3	134403049	T	C	0.936	0.934	0.0184979	0.015	0.2173	0.000386037	12.8425	-5.63137	21.8875	0.0958237
	rs4895056	3	104030714	C	T	0.601	0.586	0.00529595	0.0076	0.4856	0.000387867	14.6747	-18.4725	20.0068	0.374246
	rs17369648	2	56082575	C	T	0.671	0.673	0.0338989	0.0089	0.0001477	0.000390788	34.2154	32.4919	-9.68109	0.334107
	rs57128498	8	38568215	C	A	0.736	0.747	-0.0310986	0.0097	0.001283	0.000391481	20.3856	33.1469	-13.0308	0.300928
	rs7138514	12	79794558	G	T	0.112	0.0823	-0.0355028	0.0153	0.02034	0.000392302	-61.3348	18.4685	0.508563	0.308817
	rs2445001	8	38466443	A	G	0.145	0.13	0.0134985	0.0112	0.2277	0.000392755	-24.6151	-4.76751	21.085	0.284687
	rs9295612	6	24010264	G	A	0.844	0.848	0.0355023	0.0126	0.004915	0.000393764	24.6857	37.6712	-7.906	0.203712
	rs7169146	15	64301384	C	T	0.723	0.739	0.001998	0.0097	0.8347	0.000396406	7.44277	36.799	-11.9914	0.364037
	rs78609389	5	33686906	G	T	0.856	0.856	0.00169856	0.0108	0.8745	0.000399453	15.2283	0.574403	21.7575	0.220186
	rs4835469	4	148832250	C	T	0.191	0.162	-0.0239034	0.0111	0.03148	0.000400335	-56.4806	23.4948	-2.33295	0.415777
	rs12578859	12	55386069	C	T	0.713	0.725	-0.0101008	0.009	0.2641	0.000403121	28.9715	18.4311	17.4963	0.402088
	rs2223893	1	171359691	T	C	0.891	0.88	0.0251998	0.012	0.03628	0.000405679	13.2302	-15.816	20.6062	0.104872
	rs11649525	16	24507847	G	A	0.951	0.953	-0.0341981	0.0193	0.07601	0.000407685	15.8284	5.85485	21.4145	0.116009
	rs3755771	3	196757464	G	A	0.855	0.855	-0.0235962	0.0111	0.0328	0.000424604	15.8108	-5.40359	21.5247	0.191879
	rs11517955	11	39760880	G	T	0.553	0.53	-0.014596	0.0086	0.09014	0.000429875	18.9861	-34.9376	-12.5375	0.191415
	rs2583636	4	83153179	G	T	0.466	0.474	0.0369971	0.0079	2.63e-06	0.000431817	26.5375	-21.331	17.5046	0.365429
	rs10454508	12	38915041	C	T	0.311	0.271	0.0301023	0.0102	0.003055	0.000435363	21.1034	-40.4868	-6.47373	0.427378
	rs10041107	5	86090185	C	A	0.912	0.909	0.0028958	0.0146	0.8404	0.000439947	10.0805	-11.7666	21.3479	0.0974478
	rs73067526	3	32279733	T	C	0.808	0.805	-0.0191013	0.0099	0.05426	0.000442788	15.5641	-15.3768	20.3524	0.196056
	rs58254601	18	9087901	G	A	0.884	0.877	0.0238044	0.0119	0.04589	0.000444167	14.9716	-7.13715	21.4307	0.152668
	rs3759171	12	72307616	A	G	0.558	0.596	-0.0337016	0.0086	9.195e-05	0.000455292	24.9246	-40.0426	-5.22241	0.317865
	rs6089922	20	62180117	G	A	0.862	0.877	-0.0222047	0.0124	0.07383	0.000456118	-30.7482	-6.12609	19.9212	0.302088
	rs4114397	8	106700287	G	A	0.229	0.229	-0.0117993	0.0098	0.229	0.000456498	26.7364	22.7905	-16.6714	0.191415
	rs13227429	7	140560023	T	C	0.561	0.544	-0.033805	0.0082	3.87e-05	0.000457113	19.8848	-23.347	-17.8408	0.208121
	rs12574850	11	74513449	G	T	0.694	0.679	0.0302964	0.0083	0.0002629	0.000463414	26.7564	15.0358	-18.8104	0.212065
	rs560859	12	89331382	C	T	0.749	0.786	0.0204985	0.0099	0.03877	0.000464703	-53.7473	24.372	-4.33757	0.464269
	rs6946417	7	115375732	T	C	0.795	0.823	0.0274984	0.0106	0.009363	0.000464872	-44.1438	26.6718	-9.59608	0.366821
	rs226893	16	19551284	C	T	0.105	0.103	0.0189984	0.0127	0.1356	0.000469663	18.5594	5.37681	20.987	0.174014
	rs4665166	2	161098428	G	A	0.796	0.817	0.0439977	0.0157	0.00508	0.000477201	23.1531	39.142	-5.41351	0.196984
	rs4776297	15	64349754	T	C	0.772	0.782	-0.0137035	0.0092	0.1373	0.000483854	-10.4546	-3.23648	22.0252	0.356613
	rs11246912	12	132552040	G	A	0.816	0.824	-0.0404991	0.0112	0.0002913	0.000485195	27.1707	31.0953	-12.4229	0.17007
	rs1231471	6	91480341	G	A	0.336	0.351	0.00390238	0.0086	0.6496	0.000489846	8.52791	-30.7872	-15.8967	0.132019
	rs12519587	5	60086900	C	T	0.521	0.509	0.0338989	0.0079	1.669e-05	0.000489964	40.516	22.1641	-13.204	0.400464
	rs12022470	1	29774210	A	G	0.881	0.887	0.0227981	0.0148	0.1242	0.000498969	20.8825	37.4265	-8.56785	0.181903
	rs12662118	6	110277489	A	G	0.757	0.792	-0.0275973	0.0113	0.01424	0.000504429	-22.998	37.964	-7.36299	0.455684
	rs71575947	6	153242418	C	T	0.946	0.943	0.0284028	0.0163	0.08144	0.000504833	14.9355	0.558121	21.4667	0.107657
	rs12027338	1	170194593	C	T	0.813	0.817	-0.0131967	0.0108	0.2209	0.000504909	26.9381	30.8054	-12.5747	0.17239
	rs4337386	18	42971830	A	G	0.826	0.823	0.0188021	0.0113	0.09568	0.000512581	28.1496	28.4286	-13.6553	0.181206
	rs2833188	21	32362378	G	A	0.784	0.797	-0.0364047	0.0106	0.0006221	0.000512812	29.5211	36.1757	-6.71916	0.255452
	rs1400032	2	86923183	C	T	0.168	0.172	0.0432032	0.0104	3.106e-05	0.000515694	7.5749	-16.3215	20.5496	0.174014
	rs2594904	15	28148656	T	C	0.89	0.904	0.0371994	0.0129	0.00394	0.000519957	-29.8825	-3.54058	19.9854	0.294896
	rs148381956	15	84516397	G	A	0.969	0.967	0.026603	0.023	0.2464	0.000530859	9.37095	-8.05166	21.5246	0.0573086
	rs11049980	12	29146893	C	T	0.86	0.851	0.0127978	0.0108	0.2339	0.00053809	10.8679	-15.455	20.4483	0.142691
	rs4320091	3	181592720	G	T	0.843	0.838	0.0315956	0.0164	0.05356	0.000557251	23.7002	38.3283	-5.80911	0.174014
	rs56221439	8	144979169	A	G	0.951	0.95	-0.0306963	0.0189	0.1046	0.000560132	9.18854	-4.22374	21.6913	0.101624
	rs61105947	11	134602333	C	T	0.894	0.899	0.0400953	0.0163	0.01365	0.000562179	20.4768	33.5609	-11.856	0.116705
	rs9530919	13	36282444	G	A	0.876	0.873	-0.00520351	0.0125	0.6787	0.000563587	17.935	-8.47938	20.702	0.160557
	rs58604817	8	80960146	G	T	0.923	0.95	-0.0601004	0.0193	0.001864	0.000575781	-63.6035	11.7355	-1.36199	0.236427
	rs35584857	2	138974279	G	A	0.158	0.133	0.0217028	0.0127	0.08721	0.000583415	-21.4662	35.2766	-10.2461	0.312529
	rs2618141	2	218336618	C	T	0.363	0.382	0.0142973	0.0082	0.08045	0.000583866	11.0771	-23.8061	-18.197	0.161717
	rs11840538	13	39408750	T	C	0.443	0.432	-0.0116982	0.0083	0.1553	0.000584802	49.4116	15.5499	-11.7034	0.448956
	rs9895990	17	66712506	A	G	0.864	0.863	0.014997	0.0111	0.1762	0.000588351	11.5902	-3.13434	21.5074	0.196752
	rs7191435	16	12363035	C	T	0.307	0.325	-0.0231049	0.008	0.00402	0.000590273	18.3057	-16.0178	19.5189	0.300464
	rs1327857	10	10671229	G	A	0.654	0.64	-0.00849599	0.0079	0.2868	0.000594394	17.8954	-20.2416	18.5881	0.335963
	rs74474250	3	185265185	T	C	0.948	0.947	0.00639948	0.0177	0.7172	0.000597262	11.5111	-6.02948	21.3707	0.0800464
	rs8297	20	627414	A	G	0.969	0.971	-0.0646985	0.0241	0.007288	0.000601153	7.42792	-5.49222	21.6306	0.0758701
	rs9512618	13	27897767	A	G	0.806	0.8	-0.0182964	0.0095	0.05506	0.000611028	16.8584	-13.7691	20.03	0.160093
	rs7700946	5	100970813	C	T	0.928	0.953	0.0533038	0.0194	0.005946	0.00061616	-62.7503	7.29131	6.01744	0.259397
	rs73602128	20	566768	T	C	0.91	0.911	-0.00480151	0.0143	0.7385	0.000636906	15.1993	0.970221	21.1155	0.12877
	rs116989974	9	83292762	T	C	0.977	0.977	0.0352996	0.0257	0.1688	0.00064038	10.6668	-2.81327	21.461	0.0700696
	rs11775602	8	73660310	A	G	0.853	0.849	0.0114047	0.0107	0.2855	0.000654821	9.35538	-12.892	20.6837	0.15406
	rs115347106	19	14659389	G	A	0.815	0.807	-0.0267034	0.0102	0.008616	0.000659129	11.9756	-16.1472	19.9424	0.196752
	rs7910240	10	119260705	C	T	0.526	0.535	-0.00300451	0.0079	0.7085	0.000661464	1.40297	20.2437	-19.1612	0.458005
	rs114360339	14	81074692	G	A	0.984	0.984	-0.0243029	0.0324	0.4534	0.000662792	7.26299	-6.09228	21.4721	0.0580046
	rs6082693	20	22378669	C	A	0.944	0.942	0.0204005	0.0162	0.2072	0.000664658	12.4496	-7.44303	21.058	0.0830626
	rs12514936	5	7736067	T	C	0.53	0.522	0.0212036	0.0082	0.01022	0.000685704	49.6845	26.457	-0.703995	0.458469
	rs4624135	15	79169728	A	G	0.767	0.779	-0.0151035	0.0099	0.1258	0.000692443	11.4108	31.9781	-13.7425	0.261485
	rs4809361	20	62447662	T	C	0.181	0.186	-0.00820356	0.0104	0.4337	0.000694567	5.21447	-15.8261	20.3215	0.213457
	rs11230827	11	61687454	G	A	0.934	0.945	-0.0534008	0.0163	0.001048	0.000694638	-2.57231	4.63488	21.5661	0.205104
	rs12625827	20	6696573	G	A	0.909	0.919	-0.025995	0.0158	0.09887	0.00069785	23.9249	33.9561	-10.1409	0.12529
	rs13102416	4	83325914	A	C	0.542	0.532	0.0213994	0.008	0.007293	0.000701151	34.0018	19.777	-15.3393	0.354988
	rs2537864	4	55511017	T	C	0.251	0.26	0.0155977	0.0091	0.08776	0.000702536	8.82355	-26.5408	-17.0754	0.0825986
	rs9353972	6	93695169	G	A	0.824	0.839	-0.0251024	0.0149	0.09267	0.000706561	11.441	40.7215	-4.44034	0.264733
	rs8127201	21	16496429	C	T	0.855	0.869	0.0166998	0.0151	0.2677	0.000706638	24.4362	38.8201	1.6068	0.252668
	rs78026626	1	95884623	G	A	0.914	0.925	-0.0334017	0.0172	0.05216	0.000708137	8.69607	21.9043	-18.3303	0.387007
	rs6497474	16	20350242	T	C	0.153	0.147	0.00499749	0.0131	0.7014	0.000711258	32.3189	35.9902	-2.79566	0.209745
	rs9523257	13	91771522	T	G	0.785	0.792	-0.0275048	0.01	0.005905	0.000713202	27.93	28.8076	-12.7475	0.209977
	rs2760514	1	192563580	G	A	0.768	0.792	-0.014596	0.0099	0.1415	0.000724803	-27.6719	9.79088	19.0645	0.467517
	rs7718585	5	66820773	C	T	0.609	0.631	0.0159029	0.0085	0.06199	0.000727394	17.5369	-34.214	12.1539	0.463573
	rs17650332	4	169413936	G	A	0.903	0.904	0.012304	0.0136	0.3681	0.000739882	20.9282	7.78646	19.8347	0.181439
	rs6136879	20	2042508	T	C	0.775	0.794	-0.0225013	0.0122	0.0658	0.000741223	12.9792	38.4254	7.41834	0.412761
	rs1269814	12	49988307	T	G	0.375	0.376	0.00539542	0.0085	0.5275	0.000748237	45.6102	20.0823	10.5711	0.391879
	rs1800882	5	139940302	G	A	0.923	0.93	0.0338022	0.0179	0.05897	0.000765708	20.902	31.9472	-12.1594	0.0918794
	rs3923717	12	132412133	G	A	0.382	0.35	0.0326027	0.0082	7.529e-05	0.000767972	-28.0282	27.7067	-13.3248	0.498376
	rs7650864	3	167908902	C	T	0.8	0.825	-0.0303974	0.0103	0.00328	0.000768802	-65.037	-2.6796	2.87413	0.32761
	rs56059702	16	87414635	G	T	0.499	0.493	0.0183997	0.0083	0.02566	0.000769051	-27.1077	-23.8949	-15.9343	0.314849
	rs11673927	2	28641867	C	T	0.738	0.722	0.0057037	0.009	0.5243	0.000772985	10.2647	-27.407	-16.4593	0.100464
	rs17530472	11	44340329	A	G	0.592	0.589	-0.0268985	0.0078	0.0005665	0.000782357	37.514	-0.0175141	17.1745	0.381206
	rs61117879	7	116852231	G	A	0.946	0.946	0.0188021	0.0182	0.3009	0.000791693	13.9519	-1.19837	20.9436	0.0979118
	rs12580375	12	13084955	G	A	0.875	0.889	0.0107025	0.0151	0.4784	0.000798838	12.2491	36.4466	-9.8847	0.190719
	rs56133804	20	20170006	A	G	0.87	0.873	0.0274984	0.0136	0.04359	0.000802584	27.3405	35.6364	-6.54907	0.166821
	rs6586762	8	18615706	T	C	0.328	0.291	0.0358979	0.0093	0.0001077	0.000806664	27.0071	-37.8338	4.96516	0.450812
	rs860687	11	44809660	G	A	0.661	0.679	0.0117013	0.0087	0.1776	0.000818039	-12.9748	32.5792	-12.8721	0.434339
	rs6666753	1	158736215	G	A	0.09	0.0806	0.0184979	0.0134	0.1693	0.000821753	-7.82838	-0.973411	21.4352	0.206497
	rs35009220	8	65181053	T	C	0.736	0.771	-0.0239956	0.0095	0.01128	0.000822441	-47.5924	25.0318	-6.77423	0.430394
	rs141383356	5	165114528	G	A	0.873	0.874	0.0558036	0.0135	3.779e-05	0.000825076	30.0363	35.6024	-4.84463	0.185383
	rs11099027	4	130952981	C	T	0.839	0.874	-0.0349953	0.0134	0.008845	0.000825494	-41.8908	31.3146	-3.01392	0.394896
	rs116508643	1	66017718	C	T	0.938	0.937	0.0258042	0.0154	0.09332	0.000838543	9.27544	-5.10578	21.095	0.106032
	rs11119893	1	212440206	C	A	0.781	0.77	0.0295005	0.0091	0.001217	0.000839811	24.4928	20.1892	-16.861	0.162413
	rs11220389	11	126040372	A	G	0.374	0.402	-0.00889948	0.0083	0.2827	0.000846011	-1.02224	-28.8362	-16.1268	0.191415
	rs7648359	3	134523608	C	T	0.87	0.894	0.0102968	0.0125	0.41	0.000852444	-32.5103	7.7611	18.2485	0.362645
	rs75969592	14	23558534	A	G	0.977	0.976	-0.0290993	0.0259	0.2609	0.000859033	10.2203	-2.50657	21.0904	0.0552204
	rs7698199	4	134641078	A	C	0.512	0.51	0.0314987	0.0082	0.0001324	0.000860331	29.7618	26.5366	-13.1186	0.469142
	rs229131	6	134643847	C	T	0.526	0.537	0.0264959	0.0082	0.00116	0.000861153	1.01677	-32.1466	14.6204	0.474942
	rs73127541	3	65406074	C	T	0.678	0.654	0.0161981	0.0088	0.06477	0.000862262	13.1402	-32.088	-13.6686	0.133875
	rs4318272	17	4360882	A	G	0.152	0.131	0.0252973	0.0138	0.06792	0.000866993	0.161802	37.2703	-9.72985	0.265197
	rs10897660	11	80364007	T	C	0.343	0.32	-0.0366017	0.009	4.936e-05	0.000867935	35.4642	-30.1829	9.34187	0.459629
	rs7557276	2	122319019	G	A	0.342	0.362	0.0160997	0.0088	0.06812	0.000870214	13.0297	-31.2557	-14.1346	0.133411
	rs10213404	4	104240255	A	C	0.784	0.768	0.0459003	0.0102	7.255e-06	0.000873491	9.00094	-24.9462	-17.2864	0.0721578
	rs10274763	7	95240505	G	A	0.642	0.654	0.020998	0.0088	0.01754	0.000873506	29.8935	30.1479	10.3641	0.485615
	rs12944068	17	5846530	A	G	0.556	0.537	-0.0191013	0.008	0.01724	0.000877919	10.4179	-26.7833	-16.4761	0.221578
	rs2125198	16	17338502	G	A	0.377	0.378	-0.0101008	0.0087	0.247	0.000880845	32.599	28.1929	-11.2412	0.352204
	rs74659994	14	70339370	C	T	0.967	0.966	0.00580313	0.0211	0.7855	0.000881361	7.41312	-4.37984	21.1575	0.0812065
	rs132358	22	29596992	T	C	0.12	0.12	-0.0243952	0.012	0.04111	0.000882297	4.98717	-1.39693	21.322	0.183527
	rs567984	1	234374755	C	T	0.388	0.39	-0.00579677	0.0084	0.4898	0.000895765	34.229	24.2963	-12.9064	0.339675
	rs113512705	6	12187849	G	A	0.916	0.913	-0.00599795	0.0144	0.6778	0.000896688	14.048	-7.04675	20.5362	0.107889
	rs3811795	4	152682403	A	G	0.956	0.96	-0.0490012	0.0189	0.009336	0.000898874	9.58051	-2.17638	21.0718	0.0962877
	rs11249024	1	24527095	T	C	0.77	0.771	-0.0037972	0.0109	0.7295	0.000899714	33.7169	34.213	-4.03764	0.257773
	rs7022263	9	96128902	T	C	0.692	0.697	-0.015205	0.0082	0.06201	0.00090139	24.8574	4.09915	19.3195	0.364269
	rs2749531	14	94852692	G	A	0.695	0.69	0.0138043	0.0086	0.1063	0.000905007	26.8695	19.3513	-16.5676	0.236195
	rs686407	12	69744104	C	T	0.76	0.777	-0.0372035	0.0096	0.0001132	0.000912617	-62.2317	-6.88538	-5.20404	0.32529
	rs76675432	11	118103976	C	T	0.977	0.978	0.0182033	0.0273	0.5035	0.000922643	9.94481	-5.27695	20.9122	0.0593968
	rs333238	2	108603628	A	G	0.257	0.264	-0.0403013	0.009	7.287e-06	0.000925345	20.0248	25.1142	-15.5873	0.24594
	rs62025234	15	80013370	G	T	0.947	0.949	-0.0242005	0.0173	0.162	0.000926984	14.2095	0.403606	20.6875	0.0937355
	rs60901971	12	133071619	A	G	0.911	0.918	-0.014596	0.0165	0.3775	0.000943013	22.0397	32.8186	-10.7177	0.101856
	rs62424765	6	132090530	G	A	0.952	0.951	-0.0162005	0.0177	0.3597	0.000953769	10.9583	-6.05481	20.755	0.0761021
	rs303811	12	52193615	C	T	0.31	0.294	-0.0318003	0.0083	0.0001272	0.000965087	15.6876	-6.54111	-20.4012	0.463109
	rs80049472	10	68771787	G	A	0.905	0.898	0.0321961	0.0136	0.01818	0.000966138	12.1094	-13.2435	19.8751	0.0948956
	rs4884150	13	80820719	A	G	0.908	0.905	0.0106036	0.0129	0.4078	0.000973315	9.3163	-7.70766	20.7133	0.135499
	rs13338928	16	31339903	T	C	0.78	0.767	0.0222017	0.0092	0.0153	0.000973632	25.1177	-1.17129	19.3269	0.256613
	rs12702526	7	6566442	C	T	0.576	0.548	0.0162965	0.0086	0.05945	0.000975036	18.2671	-36.4308	-9.27027	0.20232
	rs5758897	22	43115696	C	T	0.72	0.722	0.0138043	0.009	0.1248	0.000995353	25.2221	26.445	-13.9101	0.274478
	rs12426084	12	21311767	A	C	0.469	0.447	-0.012599	0.0077	0.1005	0.000997506	33.8018	-19.2822	15.0136	0.417865
	rs3802932	11	63988045	G	A	0.868	0.869	0.0371994	0.0121	0.002144	0.00101045	10.9255	29.4258	-14.4461	0.168445
	rs80321590	7	96073663	T	C	0.775	0.781	-0.0300984	0.0111	0.006833	0.0010113	32.8476	34.9281	-1.40847	0.275406
	rs77330058	4	76091157	T	C	0.764	0.779	-0.0158957	0.0104	0.1273	0.00101412	13.5115	35.4315	-9.94102	0.309049
	rs6697414	1	54755091	C	A	0.724	0.734	-0.00959589	0.0091	0.2899	0.00103166	-18.972	-5.78951	20.2781	0.414617
	rs963820	16	75659849	T	G	0.791	0.801	0.041497	0.0119	0.0005061	0.00103974	21.0189	34.3124	8.95985	0.340371
	rs9937570	16	17262065	T	C	0.314	0.304	-0.00900038	0.0082	0.2704	0.00104145	-17.3717	-3.44836	20.51	0.462413
	rs34916750	3	25970017	A	G	0.964	0.965	-0.0185001	0.022	0.4015	0.00104162	10.6214	-5.95547	20.6587	0.0603248
	rs1000927	21	32415963	C	T	0.3	0.264	0.0258042	0.0097	0.007912	0.00104369	25.7454	-38.0249	3.71059	0.486079
	rs2545801	5	176841339	T	C	0.381	0.349	0.0226026	0.0088	0.01028	0.00105192	25.1561	-30.9791	-11.7327	0.362181
	rs10928642	2	138805486	C	T	0.906	0.913	-0.0511986	0.0161	0.001466	0.0010607	25.2072	34.1789	-8.13946	0.128306
	rs59358862	6	142603836	C	T	0.875	0.882	-0.0478046	0.0143	0.0008042	0.00106505	25.2659	34.6686	-7.52961	0.161021
	rs2254588	10	71317804	A	G	0.915	0.916	-0.010505	0.014	0.4541	0.00106641	9.14386	-10.5493	20.3074	0.108817
	rs335135	2	128585619	A	G	0.431	0.454	-0.0258	0.0076	0.0007052	0.00106883	32.9979	11.2542	-16.9589	0.304872
	rs34555916	11	32570282	G	A	0.828	0.835	-0.0297996	0.0121	0.01356	0.00107286	32.3305	34.5059	-3.29029	0.22297
	rs5762110	22	27788451	C	T	0.792	0.798	-0.0174005	0.0109	0.111	0.00107326	32.452	24.3867	12.5728	0.290487
	rs277514	16	77516263	G	A	0.144	0.141	0.0199987	0.0121	0.1004	0.00107402	21.5978	29.3492	-12.8852	0.143619
	rs936839	3	127498978	C	T	0.956	0.952	0.00699547	0.0182	0.7002	0.00107842	5.00074	-8.05548	20.7467	0.0821346
	rs4565681	1	214572598	T	C	0.958	0.956	0.0341019	0.0195	0.07974	0.00110816	11.3049	-6.63877	20.4783	0.0828306
	rs1507493	4	148029669	A	G	0.414	0.378	0.0203025	0.0086	0.01847	0.00111597	27.1353	-32.0468	-10.2537	0.317401
	rs12202238	6	132886354	G	A	0.748	0.751	0.0291024	0.0102	0.004359	0.00111613	38.582	31.2552	3.17328	0.309977
	rs77873962	11	117199317	C	T	0.974	0.975	-0.0383979	0.024	0.1099	0.00112853	9.16598	-4.59552	20.7072	0.0684455
	rs1041205	9	127581004	G	A	0.257	0.224	0.0214973	0.0106	0.04322	0.00113914	-29.4398	35.699	-3.43135	0.462645
	rs11928797	3	33457493	C	A	0.906	0.903	-0.0140989	0.0139	0.3093	0.00114547	11.5731	-13.7717	19.5775	0.0846868
	rs10774912	12	110262808	T	C	0.648	0.657	-0.0319965	0.0084	0.0001342	0.00115082	19.3322	24.4193	-15.561	0.322738
	rs35660964	7	127272820	G	A	0.754	0.745	-0.0243029	0.0094	0.009813	0.00115952	8.94507	-25.2303	-16.696	0.0798144
	rs11688134	2	97613956	C	T	0.434	0.405	0.0183015	0.008	0.02182	0.00117269	16.9204	-23.0015	-16.7289	0.318329
	rs80284160	3	168431756	T	C	0.819	0.828	-0.0187038	0.0118	0.1146	0.00118353	27.5634	35.8167	-3.74464	0.22761
	rs71564415	6	142869437	G	A	0.962	0.968	-0.0360003	0.0227	0.1136	0.00118472	-3.87488	-4.82549	20.9335	0.113689
	rs633664	1	78678867	G	A	0.694	0.709	-0.0232993	0.0091	0.01041	0.00118482	18.2215	31.2546	-12.058	0.338515
	rs67300756	2	212968343	A	G	0.82	0.821	0.0421012	0.0117	0.0003209	0.00120105	30.392	34.6531	-3.96676	0.214153
	rs11241473	5	118070258	A	G	0.893	0.894	0.0200967	0.0141	0.155	0.00120552	21.2015	32.5969	-10.3998	0.125754
	rs12027765	1	39440902	A	C	0.841	0.845	-0.0247026	0.0109	0.02348	0.00123465	24.3911	7.51438	18.5991	0.222738
	rs16891332	5	33578083	T	C	0.955	0.956	-0.010505	0.0197	0.5955	0.00124389	4.65125	-3.55012	20.8176	0.101856
	rs4922491	10	48324245	G	A	0.92	0.918	-0.00769957	0.0147	0.5994	0.00124483	15.2383	-3.27787	20.1507	0.117169
	rs1989839	3	50378946	A	G	0.765	0.78	-0.0440982	0.01	1.042e-05	0.0012452	9.3807	33.3529	-11.6279	0.299072
	rs7204323	16	24613239	T	G	0.811	0.809	0.00410158	0.01	0.6846	0.00126099	11.7675	-1.7298	20.4517	0.239211
	rs56928374	19	57567218	A	C	0.854	0.861	-0.025205	0.0127	0.04649	0.00126166	20.4126	34.9265	-8.22626	0.209281
	rs10221942	2	12738587	G	A	0.143	0.126	0.0381047	0.0145	0.008429	0.00126385	9.16865	39.175	-4.80007	0.257309
	rs2725264	4	89026109	C	T	0.159	0.125	0.0262037	0.012	0.0296	0.00126397	-57.6354	15.7332	2.50274	0.37587
	rs2460505	5	76151434	T	C	0.597	0.603	-0.0289964	0.0078	0.0002057	0.0012767	-10.8452	-17.3091	19.0207	0.449188
	rs2512707	11	132399719	G	A	0.602	0.565	0.0435	0.0083	1.453e-07	0.00127708	14.8421	-35.2394	-10.2531	0.17819
	rs2118676	2	171321679	A	G	0.149	0.119	-0.0283995	0.0137	0.03802	0.00128564	-34.7666	32.947	-4.02219	0.372622
	rs34493244	4	185122787	A	G	0.746	0.744	0.0219963	0.0091	0.01509	0.00128626	-5.00765	-13.4062	19.9433	0.301856
	rs3982453	10	107512973	A	C	0.169	0.176	0.00590255	0.0099	0.555	0.0012863	8.43219	-15.9487	19.2209	0.177262
	rs13090563	3	156809191	C	T	0.912	0.91	0.0198026	0.0134	0.1387	0.00129884	14.1604	-3.07052	20.1925	0.125058
	rs9513731	13	100786657	T	C	0.664	0.653	0.0168964	0.0084	0.04436	0.00130371	15.4799	-7.01789	19.8622	0.348724
	rs6748809	2	98391355	C	T	0.383	0.392	-0.0246001	0.0081	0.00242	0.00130661	36.7525	12.9099	14.9807	0.438747
	rs2112621	5	130410630	T	C	0.877	0.902	-0.0281012	0.0135	0.03693	0.00130681	-63.0436	2.11894	-1.21112	0.25174
	rs114520048	16	19393534	T	C	0.952	0.964	-0.0416035	0.0223	0.06216	0.00131539	-11.7484	5.26154	20.3463	0.212761
	rs61582394	4	181307080	C	T	0.854	0.867	-0.0464	0.0142	0.001072	0.00131782	26.5119	36.415	-1.39533	0.222274
	rs75482304	7	80972273	G	A	0.847	0.848	-0.0104039	0.011	0.3456	0.00131899	27.7449	16.6565	16.176	0.226218
	rs10108727	8	15772489	A	G	0.898	0.9	-0.0222047	0.0123	0.07238	0.00132419	3.63362	-4.77301	20.7146	0.158237
	rs160519	13	93757277	C	A	0.832	0.829	-0.0153979	0.0106	0.1468	0.00133097	21.311	20.9752	-16.285	0.128538
	rs79344784	20	62128632	C	T	0.952	0.955	-0.00290421	0.0188	0.8783	0.0013432	6.42471	-1.72826	20.6745	0.115081
	rs3213967	10	76729632	C	T	0.751	0.777	0.0177024	0.0094	0.05865	0.00134381	31.3053	-12.1052	-16.907	0.498608
	rs10785056	12	74006401	G	T	0.779	0.786	-0.00180162	0.0103	0.8598	0.00134983	34.5042	33.2189	-1.55447	0.255452
	rs56211150	14	32904550	T	C	0.916	0.911	-0.00609856	0.0138	0.6594	0.00135307	7.31158	-12.1719	19.8482	0.0941995
	rs74690456	14	79212881	G	A	0.962	0.964	-0.0104039	0.0216	0.6291	0.00135647	12.8235	-2.83364	20.2475	0.0781903
	rs2278659	15	41797296	T	C	0.837	0.845	-0.0239956	0.0123	0.05109	0.00135959	32.6199	34.0748	0.69647	0.223898
	rs17252752	13	72426823	A	C	0.867	0.882	-0.0226956	0.0145	0.1181	0.00136065	7.37712	35.2284	-10.0009	0.201624
	rs68162171	11	66125461	A	C	0.715	0.715	-0.0323992	0.0083	0.0001002	0.00136192	26.5164	-1.47082	18.579	0.289559
	rs2240568	17	12883013	C	T	0.801	0.809	-0.0306963	0.0102	0.002717	0.00136574	18.0515	29.8364	-12.6635	0.202552
	rs2760	4	80826912	A	C	0.802	0.812	-0.0299954	0.0112	0.007302	0.00136757	28.4496	30.702	9.08307	0.286311
	rs1377427	14	50011442	G	A	0.761	0.768	-0.0188974	0.0105	0.07153	0.00137694	36.2562	31.4812	3.70126	0.305336
	rs13180728	5	32727684	G	T	0.778	0.762	0.0199987	0.0098	0.04172	0.00137701	9.6354	-26.5342	-15.8195	0.0881671
	rs2096982	6	162660989	A	C	0.388	0.405	0.0330962	0.0083	6.571e-05	0.00137831	17.7006	-29.685	-13.3899	0.175406
	rs10149275	14	43268640	G	A	0.782	0.796	-0.015002	0.0115	0.1919	0.00138402	26.0057	36.4946	-0.374519	0.302784
	rs12100444	13	25530829	G	A	0.959	0.958	-0.0129029	0.0209	0.5377	0.0013859	10.2109	-8.5006	20.0762	0.0642691
	rs12518680	5	159209041	G	T	0.809	0.812	-0.0101008	0.0113	0.3699	0.00139149	26.7775	23.8845	13.7064	0.311601
	rs75401694	16	4218055	C	T	0.913	0.914	0.0148985	0.0139	0.2847	0.00139181	9.48043	-0.948297	20.4665	0.160789
	rs75759390	11	68957822	A	G	0.91	0.905	-0.00260339	0.0132	0.8447	0.00140047	15.2009	-6.45279	19.8244	0.115777
	rs80254065	10	128874246	G	A	0.832	0.824	-0.0151035	0.0101	0.1362	0.00140604	16.1029	-15.7016	18.4864	0.162877
	rs77682584	16	839269	G	A	0.94	0.949	-0.0137035	0.0179	0.4437	0.00140666	-4.07105	2.59005	20.6862	0.174942
	rs9646279	16	72431595	A	G	0.729	0.72	-0.0316971	0.0091	0.0004857	0.00140677	18.2221	-27.9731	14.2113	0.181206
	rs6759023	2	3313672	T	C	0.783	0.807	0.000499875	0.0115	0.9664	0.0014175	-3.75128	37.3094	-7.94133	0.374246
	rs6753334	2	135576554	A	G	0.426	0.466	-0.0164953	0.0088	0.05909	0.00142582	16.5351	-33.9364	-10.7074	0.171926
	rs2831843	21	29847982	T	G	0.24	0.216	0.0203025	0.0103	0.04832	0.00143643	-6.77181	33.1026	-11.6949	0.342923
	rs7455706	7	151510723	A	G	0.89	0.9	-0.023197	0.0149	0.1197	0.00143686	9.25674	32.6409	-11.8006	0.157309
	rs12225279	11	87294137	G	A	0.86	0.86	-0.0037972	0.0126	0.7635	0.00144421	25.8994	29.1263	-11.3152	0.158237
	rs17099196	10	121450008	C	A	0.952	0.951	-0.0203966	0.0175	0.2423	0.00144873	11.325	-7.28828	20.0387	0.0761021
	rs60332965	17	70495331	T	C	0.876	0.887	-0.0110003	0.0134	0.4116	0.00145299	11.6122	31.3593	-12.425	0.174478
	rs4887092	15	79043675	T	C	0.416	0.394	-0.0437952	0.0088	6.307e-07	0.00146323	20.2216	-39.1399	1.69578	0.369838
	rs4804778	19	7779162	A	G	0.313	0.281	-0.0104039	0.0097	0.2822	0.0014682	15.9362	-34.2877	-10.4553	0.411833
	rs2016661	15	72922676	C	T	0.432	0.404	-0.0188974	0.0083	0.02284	0.00147561	33.6355	-29.9192	8.65414	0.390719
	rs6589562	11	116583439	A	G	0.222	0.228	-0.0152964	0.0089	0.08384	0.0015167	22.0755	-0.341033	19.0945	0.263341
	rs13394759	2	69264749	A	G	0.763	0.798	-0.0309954	0.0107	0.003888	0.00151746	-29.0923	35.4658	-1.08179	0.482367
	rs785437	15	30167418	G	A	0.281	0.281	0.0213015	0.0089	0.0171	0.00152359	22.1674	21.3359	-15.7746	0.239211
	rs57040597	2	219997423	A	G	0.886	0.891	0.0243023	0.0137	0.07534	0.00153288	24.1051	32.4844	-8.95971	0.144548
	rs7527322	1	159579533	G	A	0.662	0.683	-0.0164038	0.0089	0.06406	0.00154193	2.42958	33.544	-11.3503	0.412993
	rs12969243	18	9071339	G	A	0.764	0.745	0.018704	0.0093	0.04524	0.00154561	10.8019	-27.4639	-15.1	0.0953596
	rs16894784	4	17291533	T	C	0.885	0.893	-0.0243952	0.0144	0.08913	0.00155792	12.2722	33.691	-10.4153	0.175174
	rs79393239	4	185258037	C	T	0.961	0.962	0.0522983	0.0207	0.01132	0.00156043	12.5467	0.106122	20.078	0.0830626
	rs12916089	15	39668540	A	G	0.653	0.634	-0.00800193	0.0087	0.3569	0.00157239	16.5139	-35.9906	-8.55744	0.163341
	rs2600078	3	10840684	G	A	0.359	0.39	-0.0306963	0.0083	0.0002002	0.00157267	13.9958	-26.1559	-15.3223	0.166821
	rs73888326	22	42897216	T	G	0.667	0.686	0.0107025	0.0097	0.2703	0.00158173	-4.54029	34.9238	-10.0601	0.465893
	rs2161901	2	36465942	G	A	0.577	0.592	-0.0209989	0.008	0.008708	0.00158269	35.3512	15.4477	-14.699	0.45406
	rs73620421	20	51624551	A	G	0.917	0.923	-0.0103029	0.0148	0.4846	0.00158584	15.4741	5.16172	19.5614	0.163109
	rs11039002	11	46857279	T	C	0.794	0.79	0.0294035	0.0101	0.00344	0.00158878	30.6549	30.6414	-8.18628	0.210209
	rs78574721	16	12932394	T	C	0.875	0.881	0.00509699	0.0129	0.6933	0.00158929	13.3321	28.5921	-13.6953	0.14594
	rs3055	6	170066512	C	T	0.538	0.571	-0.0137035	0.0087	0.1149	0.00159377	12.6438	-38.4583	-6.38048	0.30116
	rs7229874	18	6106730	C	A	0.766	0.783	0.018596	0.0096	0.05188	0.00161044	-53.1793	-3.92599	10.9752	0.395128
	rs10488465	7	134561819	T	C	0.655	0.648	0.0200967	0.0082	0.01443	0.0016167	31.1322	18.0618	-14.969	0.264965
	rs74854294	17	33751697	T	C	0.926	0.926	-0.0270013	0.0143	0.05874	0.00161998	13.7138	-7.25682	19.683	0.106961
	rs10848045	12	130723142	C	T	0.616	0.601	-0.00530404	0.0085	0.5286	0.00162599	13.7134	-34.1641	-10.6516	0.163805
	rs13168892	5	10290016	A	G	0.507	0.483	-0.0162005	0.0084	0.05486	0.00163144	19.3087	-37.3839	-5.79566	0.263573
	rs78397636	2	36822684	C	T	0.885	0.891	0.0124028	0.0134	0.357	0.00164904	14.2071	31.5879	-11.6278	0.15522
	rs16907093	11	4920608	A	C	0.98	0.982	-0.0831968	0.0313	0.007885	0.00165962	5.53365	-3.71944	20.3666	0.0682135
	rs16957346	17	46554937	C	A	0.932	0.935	-0.0388032	0.0155	0.01232	0.00166724	15.3777	0.424721	19.7266	0.118097
	rs9896800	17	47293329	T	C	0.625	0.638	0.0020978	0.008	0.7966	0.0016779	19.7584	-0.941388	-19.3938	0.448492
	rs16874640	6	14065395	G	T	0.939	0.937	-0.0154995	0.0158	0.3276	0.00168742	9.81105	-6.466	19.9793	0.0923434
	rs12974142	19	52895166	A	G	0.903	0.901	-0.00559563	0.0134	0.6753	0.00169346	13.3405	-7.97456	19.5874	0.121114
	rs11972265	7	3271998	T	C	0.654	0.66	0.0134985	0.0084	0.1079	0.00170806	13.3118	26.2674	-14.723	0.377958
	rs9321425	6	134429488	C	A	0.617	0.614	0.0133011	0.0085	0.1196	0.00171059	-1.49608	-12.6941	19.656	0.416705
	rs9314420	8	144986108	A	G	0.453	0.463	-0.00989883	0.0083	0.2318	0.00171168	39.3498	17.609	-12.5696	0.348028
	rs113823746	7	104410103	G	A	0.718	0.745	-0.00859685	0.0101	0.3939	0.00171172	-13.935	35.1234	-8.58032	0.434339
	rs10995842	10	65973814	G	A	0.582	0.551	-0.00339576	0.0087	0.6948	0.00171453	17.8042	-36.3184	-7.54317	0.193503
	rs11696959	20	50054587	C	T	0.746	0.734	-0.00210221	0.0096	0.8303	0.00172129	10.8893	-27.7106	-14.7663	0.0935035
	rs12583772	13	35956769	G	A	0.811	0.808	0.0227004	0.0098	0.01992	0.00172354	23.1657	19.7693	-15.9112	0.156148
	rs13050410	21	45201758	G	A	0.74	0.731	-0.0255024	0.0091	0.005148	0.00172732	12.5769	-29.0048	-13.9534	0.118097
	rs8018808	14	77858336	A	G	0.566	0.582	-0.0203966	0.008	0.01112	0.00172798	47.9235	19.9282	-6.86537	0.473086
	rs17359782	7	16177852	C	T	0.845	0.843	-0.0313978	0.0104	0.002416	0.00173055	19.3433	-5.09898	19.1368	0.164501
	rs657890	17	22005942	C	T	0.771	0.756	0.00999983	0.0097	0.304	0.00173114	10.3218	-27.0177	-15.1206	0.0895592
	rs4141355	7	87844951	G	T	0.668	0.671	0.00449986	0.009	0.619	0.00173199	37.6756	25.4831	8.64726	0.401392
	rs403615	5	73215420	C	T	0.656	0.662	0.0098018	0.0086	0.2539	0.00174028	-18.2708	-9.35823	19.27	0.461253
	rs11100748	4	143460923	A	G	0.703	0.713	-0.0211011	0.0095	0.02591	0.0017497	20.1295	32.3515	-9.75124	0.320418
	rs2142172	7	151038958	T	C	0.612	0.642	-0.0243952	0.0095	0.01015	0.00176287	6.89904	-40.6009	2.98257	0.425754
	rs6862580	5	65083865	A	G	0.828	0.829	0.00479847	0.0104	0.6459	0.00176629	-0.992002	-9.27964	20.0402	0.256381
	rs28416172	4	103670544	G	A	0.802	0.784	0.0456041	0.0103	9.694e-06	0.00178379	9.02301	-25.0841	-15.9699	0.074942
	rs11764692	7	94920992	G	A	0.908	0.903	0.0282959	0.014	0.04239	0.00178393	11.1859	-14.0832	18.8737	0.0932715
	rs115482169	17	33800070	G	A	0.973	0.975	-0.0204987	0.0337	0.543	0.00179507	10.278	-0.795964	20.045	0.062877
	rs10939269	4	29648094	G	T	0.655	0.643	-0.0227979	0.008	0.004361	0.00179534	23.7644	-17.6632	16.5582	0.287239
	rs75192983	2	74781577	T	C	0.743	0.758	-0.0203966	0.0107	0.05593	0.00179554	21.9477	36.3953	-3.19148	0.355684
	rs1463632	16	55183901	C	T	0.827	0.832	0.00630011	0.0104	0.5456	0.00180184	17.2886	12.0043	18.2975	0.276566
	rs74401830	19	34711072	G	A	0.724	0.71	0.020998	0.0091	0.02162	0.0018092	10.3812	-27.4256	-14.8443	0.0960557
	rs7112731	11	128115740	T	C	0.795	0.807	-0.00900038	0.0121	0.4578	0.00181097	14.8253	36.9421	-5.5088	0.291647
	rs60575473	8	73964875	C	A	0.942	0.964	-0.0591981	0.0226	0.008701	0.00181113	-59.9106	8.14579	-2.26238	0.194664
	rs115299815	4	179539499	A	G	0.844	0.852	0.0127978	0.0126	0.3079	0.00181514	21.3418	35.2294	-5.94247	0.222738
	rs2279043	19	7701666	C	A	0.857	0.872	0.0082955	0.0166	0.6167	0.00181963	22.5555	34.5357	-6.46578	0.148956
	rs55724759	2	133721547	G	A	0.809	0.81	-0.0246001	0.0105	0.0185	0.00182602	17.5331	25.0486	-14.6318	0.176334
	rs10518019	4	67959875	A	G	0.639	0.614	0.0271968	0.0083	0.00102	0.0018293	15.2765	-30.5255	-12.6338	0.159629
	rs62167091	2	151737238	G	A	0.967	0.968	-0.0328022	0.0223	0.1416	0.0018305	8.30016	-6.41069	19.9541	0.0726218
	rs75467299	13	109257534	G	A	0.98	0.979	0.0614995	0.0322	0.05604	0.00183689	10.5966	-0.106114	19.9845	0.0661253
	rs2922856	8	6461873	G	T	0.876	0.893	-0.0378992	0.0163	0.02055	0.00184491	16.4415	33.3793	-9.47648	0.144084
	rs7130107	11	47461003	C	T	0.965	0.966	-0.0444954	0.0212	0.03599	0.00185687	12.0456	-1.78144	19.8644	0.0696056
	rs11167990	5	146791756	A	G	0.345	0.363	0.00970278	0.0088	0.2717	0.00189748	13.8849	-32.7297	-11.2992	0.146868
	rs73793188	5	145865653	G	T	0.727	0.74	-0.0196008	0.0097	0.04389	0.00190559	17.7981	34.8401	-7.48394	0.384687
	rs72824735	6	14589915	G	A	0.883	0.882	-0.0201007	0.0116	0.08372	0.0019056	16.9235	-0.541908	19.3794	0.142691
	rs150669820	11	10971423	C	T	0.966	0.969	0.0105046	0.0231	0.6495	0.00191147	13.2466	0.318776	19.7168	0.0849188
	rs79079730	8	9563118	T	G	0.978	0.978	-0.00579677	0.0284	0.8377	0.00191581	7.18387	-6.52017	19.9384	0.0549884
	rs4424004	5	28427244	G	T	0.681	0.702	0.0108015	0.0097	0.2658	0.00192085	-1.55147	38.9019	-3.67536	0.490719
	rs9646954	2	101044795	G	A	0.62	0.609	0.0127978	0.0081	0.1135	0.00192146	34.7952	18.0591	-13.6334	0.310209
	rs952884	6	46613083	T	C	0.593	0.6	0.0240973	0.0077	0.001668	0.00192304	14.4582	1.89405	-19.6942	0.410673
	rs271046	11	92727874	C	T	0.562	0.583	0.0044003	0.0085	0.6014	0.00193381	11.2399	-17.5034	-18.0225	0.353828
	rs1250225	2	216326389	G	T	0.644	0.657	-0.0207028	0.0087	0.01696	0.00193834	10.9677	30.7484	-12.1974	0.39884
	rs11265142	1	159099908	A	G	0.905	0.902	0.0507026	0.0126	5.298e-05	0.00195946	16.7456	-3.01734	19.3297	0.14594
	rs12905143	15	101176335	T	G	0.796	0.797	-0.0166986	0.0102	0.1029	0.00195964	27.076	25.2341	-12.5758	0.184687
	rs11629241	14	103379225	T	C	0.692	0.723	-0.0372035	0.0086	1.719e-05	0.001964	-47.2362	15.7549	-9.95591	0.45522
	rs6435072	2	202115796	G	T	0.833	0.852	0.0172995	0.0104	0.09679	0.0019678	-17.7966	4.37942	19.3595	0.348492
	rs10172388	2	234831685	T	G	0.802	0.828	0.0126003	0.0104	0.2219	0.00197914	-37.3648	15.2329	14.0565	0.442691
	rs1959651	14	20548729	C	T	0.144	0.121	0.0133011	0.0128	0.3002	0.00198364	-57.7053	5.24722	6.51445	0.32065
	rs67333819	21	47484774	G	A	0.589	0.59	0.0270021	0.0083	0.00119	0.00199043	-42.061	-9.01397	-14.2549	0.395824
	rs1358453	2	177769748	G	A	0.62	0.593	0.0154993	0.0083	0.06276	0.00199889	3.94724	-29.5203	-14.0291	0.171462
	rs142461683	4	38436078	G	T	0.943	0.947	0.0318959	0.0171	0.06183	0.00200136	-6.7441	-5.90469	20.0633	0.146172
	rs75991007	1	157940491	A	G	0.926	0.926	0.0291995	0.0164	0.07491	0.00200335	19.5409	28.7995	-12.1188	0.0853828
	rs79774619	20	19922481	G	T	0.978	0.979	0.0204005	0.028	0.4666	0.00200387	0.605525	-4.55455	20.1891	0.0733179
	rs7280	20	33864484	A	G	0.549	0.57	-0.0335981	0.0077	1.29e-05	0.00201136	38.9155	5.06631	-15.0959	0.397216
	rs16958980	15	47383824	A	G	0.825	0.837	-0.0573961	0.0158	0.00028	0.00201201	19.5224	36.6014	-3.34207	0.189559
	rs2212035	3	37624245	T	C	0.34	0.341	-0.0138961	0.0078	0.07571	0.00201446	1.18694	-8.68652	19.8824	0.414849
	rs7602179	2	121199355	T	G	0.636	0.663	-0.0279983	0.0081	0.0005549	0.00203267	36.0856	-4.41036	-15.9705	0.425058
	rs12447274	16	59825742	C	T	0.445	0.418	0.0170046	0.0077	0.02734	0.00203361	28.0176	-21.2958	14.352	0.440371
	rs7383246	6	52595308	A	G	0.592	0.576	-0.0133994	0.0082	0.1031	0.00203495	22.5287	-19.9692	15.8957	0.350116
	rs1981738	13	72319095	A	C	0.252	0.226	-0.0204987	0.0107	0.05472	0.00203778	-0.209223	32.3549	11.2918	0.48051
	rs2091768	12	54814210	A	C	0.856	0.862	0.0411995	0.0145	0.004594	0.00204322	30.0688	33.5799	1.71639	0.19536
	rs57665407	19	38483882	G	T	0.734	0.744	-0.0446	0.0095	2.616e-06	0.00204733	20.8187	30.9781	-10.2602	0.279118
	rs12953411	18	13876390	A	G	0.705	0.689	-0.0117993	0.0088	0.1773	0.00205439	9.95962	-28.7737	-13.9673	0.124362
	rs228088	21	43974948	T	C	0.279	0.272	-0.0267034	0.0099	0.006809	0.0020576	32.5051	32.2571	-3.13657	0.346404
	rs4832067	2	84330303	C	T	0.507	0.528	0.0105046	0.0082	0.2038	0.00206039	23.752	-32.2897	9.29239	0.32761
	rs11022268	11	12290628	T	C	0.143	0.135	-0.0423023	0.0135	0.001791	0.00206632	21.6574	34.2505	-6.63095	0.215081
	rs11737124	4	29759799	G	T	0.497	0.5	0.0133998	0.0077	0.08388	0.00206696	4.33078	-16.7968	18.5019	0.49536
	rs2870931	12	67590508	G	A	0.253	0.229	0.0406044	0.0092	9.588e-06	0.00207092	-57.6031	-2.24036	-6.9012	0.350348
	rs57037802	5	82276628	G	T	0.802	0.799	0.00999983	0.0102	0.3291	0.0020711	24.8652	24.1897	-13.4792	0.170534
	rs35255408	3	132005656	T	C	0.887	0.898	-0.0499048	0.0148	0.0007502	0.00207159	27.4099	34.3218	-2.94575	0.159165
	rs145588444	16	8767086	A	C	0.971	0.97	0.0630969	0.0245	0.009948	0.00207399	5.9462	-6.83894	19.8553	0.0556845
	rs459012	20	462008	T	C	0.833	0.835	0.00939572	0.0108	0.3816	0.00208054	11.4111	0.429443	19.7333	0.249188
	rs4809920	20	51471538	A	G	0.943	0.945	-0.0266007	0.0169	0.116	0.00208571	17.5749	6.48094	18.8014	0.129466
	rs4854045	2	240996042	G	A	0.94	0.939	-0.00979784	0.0173	0.5722	0.0020887	9.70367	-11.1945	19.1847	0.0661253
	rs5754188	22	33048216	T	G	0.668	0.69	-0.0209989	0.0088	0.01716	0.00209086	-10.6923	32.1418	-11.103	0.447796
	rs7268805	20	11198959	A	G	0.934	0.952	0.0669014	0.0199	0.0007627	0.00209134	-60.0931	6.35908	-1.44183	0.190951
	rs12408263	1	4781259	T	G	0.807	0.819	-0.017604	0.0112	0.1156	0.0021053	14.5643	33.8289	-8.98143	0.257773
	rs74612607	15	82213672	T	C	0.911	0.909	0.0231011	0.013	0.07523	0.00211227	9.69945	0.823538	19.8202	0.160789
	rs62507512	7	148799338	C	T	0.342	0.325	0.0212036	0.0083	0.0104	0.00212714	-52.8722	-8.97031	-9.35821	0.407425
	rs490498	1	155880952	G	A	0.479	0.441	0.0329027	0.0083	6.598e-05	0.00214579	29.5228	-33.4267	5.31923	0.319954
	rs681058	18	70245971	C	T	0.189	0.176	-0.00839514	0.0115	0.4658	0.00215952	10.9253	33.851	-9.46773	0.264733
	rs10848772	12	3156722	A	G	0.665	0.657	-0.00959589	0.0087	0.2691	0.00217087	21.9459	4.54568	-18.5473	0.211601
	rs16907253	8	80790220	T	C	0.702	0.697	0.0129952	0.0089	0.1448	0.00217127	32.539	23.9936	-11.416	0.258933
	rs9928534	16	76064269	A	G	0.61	0.601	0.0129952	0.0083	0.1204	0.00217477	29.2796	21.622	-13.4926	0.341995
	rs77559470	2	164444356	G	T	0.804	0.81	-0.0154995	0.0103	0.133	0.00218354	25.2966	23.3179	-13.6711	0.177262
	rs10796933	1	154789036	C	T	0.43	0.445	0.0200967	0.008	0.0115	0.00219592	22.0663	-26.4633	13.2967	0.336195
	rs5021858	3	21778960	C	T	0.819	0.835	0.00860289	0.0127	0.4997	0.00220235	2.27641	-4.97731	20.0012	0.270766
	rs184690478	1	81359804	A	G	0.951	0.949	0.0114047	0.0177	0.5193	0.00220918	6.70663	-5.05638	19.8385	0.0946636
	rs2169462	10	100277181	T	C	0.115	0.0903	0.0305971	0.0137	0.02501	0.00221282	-60.3838	3.81879	1.99844	0.272854
	rs7742227	6	143860340	T	C	0.712	0.736	-0.00170145	0.0086	0.846	0.00221858	20.885	-11.1055	-18.0308	0.46891
	rs57266894	1	198003546	C	T	0.921	0.943	-0.0253999	0.0172	0.1384	0.00222481	-60.3392	5.0961	0.25185	0.219954
	rs9838282	3	35914589	C	A	0.872	0.902	-0.031501	0.0136	0.02031	0.00222679	-57.4701	12.4422	-0.124555	0.326914
	rs2253857	20	62831525	T	C	0.0933	0.0907	0.0107025	0.0149	0.4719	0.00222858	18.7878	25.5097	-13.8116	0.0939675
	rs1383600	1	53591846	A	G	0.762	0.787	-0.0172988	0.0093	0.06393	0.00223377	-15.5844	9.90647	18.7458	0.464037
	rs11727507	4	72199788	A	G	0.304	0.283	-0.00170145	0.0086	0.8463	0.00224348	13.2723	-14.8934	-18.1906	0.469606
	rs35301351	14	28504977	C	T	0.864	0.867	0.0158044	0.0124	0.2049	0.00224932	25.4702	30.7812	-8.81357	0.15522
	rs1217561	18	55091205	G	A	0.262	0.238	-0.00339576	0.0104	0.7449	0.00225171	-12.0624	34.7891	-8.29236	0.404408
	rs10427447	20	634464	G	T	0.769	0.79	-0.0172988	0.0096	0.07172	0.00225318	-19.9052	6.35976	18.7582	0.428074
	rs1104648	2	5474288	G	A	0.736	0.734	0.0291995	0.0097	0.002739	0.00225696	38.7722	28.9773	1.74639	0.316473
	rs57114195	2	133680488	C	T	0.84	0.867	-0.023801	0.0121	0.04921	0.0022571	-26.8803	28.997	-10.075	0.298376
	rs35568168	20	16656494	A	G	0.94	0.936	0.00919757	0.0165	0.5777	0.00227123	10.9419	-9.494	19.1783	0.0700696
	rs7142046	14	57651351	A	G	0.674	0.7	-0.0145047	0.0089	0.105	0.00227123	40.3735	-4.9994	-14.4638	0.470766
	rs12743369	1	50564416	A	G	0.575	0.541	0.0318959	0.0083	0.0001131	0.00227257	21.3394	-37.0949	3.2046	0.245012
	rs17139263	7	7937599	G	A	0.74	0.752	0.00519647	0.0099	0.5987	0.00230151	10.7442	33.6126	-9.51316	0.327378
	rs4905129	14	94453166	A	G	0.187	0.189	0.0115036	0.0101	0.2557	0.00230622	-0.415325	-14.799	18.8376	0.215313
	rs72817470	5	161219798	C	T	0.88	0.883	0.0381047	0.0129	0.003203	0.00230675	23.9011	27.6669	-11.5424	0.136195
	rs73089133	5	34685058	T	G	0.554	0.536	0.00819632	0.0079	0.2997	0.00230762	9.01853	-25.2655	15.5008	0.382831
	rs4784498	16	55178799	T	C	0.64	0.623	-0.0062998	0.0082	0.4402	0.00230925	15.5723	-22.6636	-15.7766	0.181439
	rs6485564	11	44736354	T	C	0.252	0.244	-0.0279983	0.0105	0.007514	0.00232168	16.949	36.7809	-3.16428	0.351044
	rs691895	7	49879539	G	A	0.874	0.881	-0.0102019	0.0118	0.3841	0.00232279	-13.8971	-5.30404	19.522	0.23109
	rs12648357	4	129598464	G	T	0.845	0.848	-0.0511038	0.0164	0.001791	0.002326	22.8281	31.9683	-8.41613	0.12065
	rs3018469	11	112122382	G	A	0.815	0.811	-0.00910129	0.01	0.3645	0.00232869	22.1867	-2.77204	18.3837	0.203248
	rs2415713	14	42635007	G	A	0.776	0.801	-0.0435027	0.0111	8.554e-05	0.0023338	3.59629	37.6846	-4.99729	0.345476
	rs877285	15	91452204	A	G	0.581	0.586	0.0267004	0.0087	0.002232	0.00234212	22.4379	35.6408	-2.38412	0.496288
	rs11731148	4	141773937	T	C	0.454	0.426	0.0109004	0.0087	0.2102	0.00234335	10.4583	-38.8295	-4.18532	0.312297
	rs10783271	12	49007004	A	G	0.231	0.246	-0.0114048	0.0096	0.2344	0.00234698	10.4503	-25.1008	-15.3351	0.0958237
	rs12445410	16	34520436	A	C	0.609	0.582	0.0184979	0.0086	0.03266	0.00234724	17.9016	-28.6367	-12.7382	0.192575
	rs12805752	11	97615689	T	C	0.71	0.704	0.00489799	0.0082	0.553	0.00236123	-4.30888	-2.30644	20.0077	0.0960557
	rs10188273	2	104209003	T	C	0.461	0.458	0.0139029	0.0082	0.09149	0.00236403	36.7434	27.1696	6.49018	0.486311
	rs9570498	13	61768313	C	A	0.91	0.913	0.0271968	0.0156	0.08035	0.00236584	23.9686	32.2918	-7.61712	0.132947
	rs80172936	4	89896369	G	A	0.958	0.959	-0.0320997	0.0187	0.08683	0.00236607	4.15876	-7.19788	19.699	0.0967517
	rs56801432	16	28945569	C	T	0.901	0.912	-0.0122042	0.0167	0.4656	0.00236808	-8.68528	10.0209	19.0774	0.248492
	rs12905425	15	81655457	G	A	0.786	0.786	-0.0208049	0.0094	0.0269	0.00236906	19.9909	5.97568	18.3538	0.306497
	rs1948553	7	45897407	T	C	0.218	0.224	0.0238044	0.0096	0.01301	0.00237003	19.1752	-12.007	17.9369	0.209977
	rs2528863	7	103155977	A	C	0.519	0.553	-0.0159973	0.008	0.04453	0.00237196	24.1621	-30.9399	-9.802	0.278422
	rs10054504	5	32000483	T	C	0.251	0.222	0.00840458	0.0103	0.4148	0.00237858	-19.2835	34.2982	-7.01222	0.44942
	rs7971361	12	97069672	T	C	0.121	0.127	-0.010505	0.0113	0.3503	0.00238556	12.654	-11.6008	18.6938	0.118329
	rs11183145	12	46022118	T	C	0.881	0.897	-0.0220002	0.016	0.1689	0.00238884	16.1171	35.9236	-5.3376	0.20116
	rs12552152	9	126054757	A	G	0.871	0.884	0.00699547	0.014	0.617	0.00238946	1.70824	34.4166	-9.34417	0.219026
	rs74282358	3	81462936	T	C	0.912	0.919	-0.0454996	0.0152	0.002683	0.00241006	19.9815	30.718	-10.1803	0.103712
	rs75455429	6	471543	G	A	0.965	0.967	-0.0202027	0.0219	0.3567	0.00243172	12.3862	1.34205	19.4	0.0798144
	rs6437208	2	159734718	G	A	0.681	0.699	0.0103958	0.0102	0.3045	0.00243206	1.04685	37.8503	-4.54722	0.470998
	rs11255057	10	7285133	G	A	0.796	0.784	0.0166014	0.0093	0.0762	0.00244034	14.0834	-16.541	17.6163	0.185615
	rs1005410	16	13701374	C	A	0.328	0.349	-0.0138048	0.0084	0.0982	0.00244229	8.50475	-27.0885	-14.5482	0.145476
	rs9899153	17	70453791	A	C	0.622	0.64	0.0231988	0.008	0.003924	0.00244415	-19.7636	21.4291	-15.3044	0.457773
	rs12749520	1	37839699	C	T	0.946	0.943	0.0244975	0.0179	0.1712	0.00244513	10.0836	-9.72395	19.0996	0.075406
	rs10102807	8	9104590	C	T	0.676	0.655	0.0278972	0.0087	0.001256	0.00246039	4.7778	-28.2869	-14.1855	0.149188
	rs12963467	18	33984467	T	C	0.874	0.879	-0.0295009	0.0122	0.01579	0.00246059	0.00200006	-12.2726	19.1547	0.162645
	rs1149795	1	50972564	G	A	0.107	0.109	-0.0185001	0.0121	0.1267	0.00246316	14.4391	-6.30639	19.0496	0.123202
	rs4404109	17	1927630	A	G	0.0952	0.0919	-0.014596	0.0147	0.3222	0.00246522	22.2976	31.9292	-8.41235	0.124362
	rs12591912	15	94023473	C	T	0.522	0.546	-0.0105959	0.0084	0.2073	0.00247238	-2.10888	-33.2242	-11.3864	0.310673
	rs144011484	5	41536336	G	A	0.909	0.913	0.0364959	0.0158	0.02074	0.00248549	25.7088	33.4556	-4.92755	0.145708
	rs12038502	1	51130191	G	A	0.808	0.804	0.0356953	0.0108	0.0009018	0.00248634	28.0109	25.3134	-11.6961	0.201392
	rs2372958	2	217927074	A	G	0.7	0.703	-0.0303046	0.0092	0.0009361	0.0025002	39.5866	28.2248	-1.54739	0.313457
	rs79827892	14	56387363	T	C	0.853	0.852	-0.0295009	0.0105	0.005068	0.00252106	14.626	-10.908	18.5199	0.159861
	rs11624936	14	99481973	C	T	0.727	0.712	0.0132025	0.0092	0.1496	0.00252381	9.10292	-27.478	-14.2512	0.116241
	rs1468546	4	16862164	C	T	0.661	0.662	0.0103958	0.0084	0.2144	0.00252664	20.0796	20.7183	-15.3494	0.285383
	rs76788321	18	306238	G	A	0.911	0.92	0.0102968	0.0177	0.5607	0.00252845	21.7736	31.7742	-8.63424	0.111369
	rs9509984	13	22626602	G	A	0.297	0.277	-0.014799	0.0103	0.1492	0.00253794	-10.3196	35.1808	-7.65911	0.467749
	rs16937074	8	71461521	A	G	0.904	0.908	-0.0146975	0.015	0.3254	0.00254191	21.7244	32.1991	-8.20201	0.128538
	rs72840733	10	121327403	C	A	0.552	0.517	0.0243999	0.0082	0.002872	0.00254983	23.3953	-35.2399	-5.01779	0.255452
	rs11003598	10	55132696	G	A	0.769	0.777	-0.0232993	0.0104	0.02439	0.00255505	34.0544	29.819	-5.02613	0.261949
	rs7247434	19	3328734	G	A	0.172	0.16	0.00890027	0.0136	0.5114	0.00255641	14.6434	37.3765	-0.485738	0.312065
	rs87603	11	35051239	G	A	0.417	0.434	0.0212036	0.0082	0.01021	0.00256731	14.2051	-31.7034	-11.1892	0.190023
	rs16907737	8	138852485	C	T	0.71	0.716	-0.0313978	0.0093	0.0007467	0.00257246	36.7937	28.9664	-3.8945	0.284919
	rs3753854	1	205016698	A	C	0.614	0.585	0.0330962	0.0082	5.087e-05	0.0025807	11.881	-29.055	-13.1287	0.189559
	rs10834998	11	26543031	G	A	0.826	0.828	0.0057037	0.0111	0.609	0.00258658	26.3983	27.0354	-10.9926	0.178654
	rs8108927	19	7826637	A	G	0.204	0.193	0.0304031	0.01	0.002287	0.00259194	14.851	12.3689	17.9015	0.318097
	rs72680152	8	97551919	G	T	0.689	0.667	0.0226026	0.0086	0.008362	0.00260488	11.8593	-26.931	-14.1934	0.142227
	rs7793225	7	68597771	T	C	0.742	0.764	0.00279609	0.0097	0.7697	0.00261325	-19.4522	28.1015	-12.0243	0.377726
	rs72725722	8	134787226	G	A	0.879	0.88	-0.0116982	0.0138	0.3959	0.00261533	25.6246	31.0424	-7.95661	0.149652
	rs72874142	2	164874536	G	A	0.777	0.761	0.0164047	0.0097	0.09094	0.00261771	9.35399	-24.6588	-15.3905	0.0761021
	rs11956428	5	31812168	T	G	0.547	0.558	-0.0162005	0.0082	0.04731	0.00261886	-50.1449	-19.5378	-6.03784	0.445244
	rs1822750	13	43800258	T	C	0.895	0.889	0.00459941	0.0124	0.7108	0.00262403	12.9148	-8.70027	18.8805	0.131323
	rs75160804	10	10745901	G	T	0.9	0.908	-0.0277001	0.0142	0.05071	0.00263421	20.2738	29.6	-10.7088	0.105104
	rs1138515	12	121867829	G	A	0.922	0.915	0.0394995	0.0136	0.003704	0.00264556	11.7901	-8.16434	19.0149	0.0890951
	rs10447953	8	31478718	T	C	0.111	0.0913	-0.0382004	0.0146	0.008737	0.00265259	-55.022	-0.385296	8.35128	0.276102
	rs615054	18	2682315	T	C	0.0807	0.0615	0.0477992	0.0177	0.006949	0.00265704	-42.4259	-0.586483	14.3366	0.241067
	rs7742153	6	127818366	T	C	0.78	0.796	0.0147014	0.0103	0.1531	0.0026636	-3.85892	33.6041	-9.71324	0.337587
	rs6011431	20	61497673	A	G	0.465	0.486	-0.0199986	0.0083	0.01539	0.002664	30.9963	-13.435	15.3343	0.401392
	rs2705005	7	106001968	C	T	0.749	0.756	-0.0222047	0.0094	0.01795	0.00269329	22.8533	25.7627	-12.5041	0.245708
	rs566192	10	69726811	T	C	0.307	0.298	-0.0145047	0.0095	0.1272	0.00270061	24.2029	34.2484	-3.67948	0.377726
	rs12939281	17	7268146	C	A	0.202	0.197	-0.0209989	0.0108	0.0527	0.00270104	6.6206	29.1496	-12.7677	0.24826
	rs2277850	16	87349533	A	G	0.665	0.644	0.0152038	0.0081	0.05902	0.0027015	11.8029	-15.7801	-17.8212	0.176102
	rs765910	19	29053317	G	T	0.0868	0.0854	-0.0231049	0.0132	0.07919	0.00270451	2.9471	-5.20012	19.6664	0.160557
	rs6682716	1	156551848	A	G	0.405	0.375	0.0036035	0.0084	0.6654	0.00270462	24.5558	-24.2434	-13.3552	0.333179
	rs57850896	8	21695958	G	A	0.815	0.816	-0.017604	0.0104	0.08938	0.00271213	24.074	26.7306	-11.6583	0.184455
	rs1325399	6	164641113	C	T	0.785	0.816	0.00380276	0.0115	0.7434	0.00271907	-20.5986	36.0637	-1.44714	0.432947
	rs56024046	8	12664426	G	A	0.651	0.636	0.0168964	0.008	0.03519	0.00273799	20.0732	-6.63111	-18.3239	0.190951
	rs4148172	11	119030759	A	G	0.914	0.924	-0.015205	0.014	0.2802	0.00274269	-5.42124	-2.63236	19.7582	0.197912
	rs6800657	3	159699372	A	G	0.896	0.893	0.0159029	0.0121	0.1878	0.00274351	12.7843	-5.73559	19.0694	0.117865
	rs68148844	1	60067047	C	T	0.902	0.903	-0.0164038	0.0125	0.1882	0.00275972	17.1325	-1.4059	18.7832	0.12761
	rs111231590	6	138103408	G	T	0.907	0.904	-0.0159973	0.0144	0.2667	0.00276944	10.826	-12.1054	18.5301	0.0761021
	rs931875	8	25245432	G	A	0.712	0.704	0.0155977	0.0084	0.06476	0.00277304	23.9592	16.7771	-15.7851	0.230394
	rs73992150	2	227333859	C	T	0.845	0.86	-0.0202027	0.0127	0.1119	0.00278191	16.7211	35.8936	-4.15507	0.243155
	rs16851987	1	165835455	A	G	0.798	0.787	0.0129952	0.0092	0.1574	0.00278458	15.9802	-8.00287	18.5594	0.232947
	rs61746912	16	4796399	C	T	0.945	0.945	-0.0403013	0.0169	0.01744	0.00279484	12.8959	-5.65147	19.0363	0.0897912
	rs12879389	14	95358197	G	A	0.676	0.659	-0.0152964	0.0084	0.0697	0.00282291	15.8197	-26.3302	-13.833	0.15522
	rs9372502	6	118708886	A	G	0.893	0.895	0.0289955	0.015	0.05301	0.00283265	26.8683	32.9872	-4.1561	0.161717
	rs916815	17	55222196	C	T	0.428	0.437	0.0225049	0.0076	0.003223	0.00284011	35.0135	-6.22512	15.2695	0.396288
	rs56187477	6	6784474	T	C	0.754	0.741	0.00730327	0.0094	0.4343	0.00284172	6.85017	-21.2954	16.6687	0.20232
	rs59942146	1	150974311	G	A	0.896	0.903	-0.0490957	0.0137	0.0003251	0.00284492	24.2156	15.2116	15.8194	0.181439
	rs578331	11	97894832	G	A	0.407	0.381	-0.0209989	0.0088	0.01662	0.00285667	17.843	-37.0289	3.84388	0.394664
	rs6590547	11	130967410	T	C	0.882	0.907	-0.0406033	0.0131	0.001912	0.00286095	-59.165	4.0609	-1.77908	0.254988
	rs34478302	9	8735082	G	A	0.458	0.431	-0.00429923	0.0087	0.6213	0.00286278	22.1998	-34.9069	-5.53592	0.27703
	rs2388394	10	2769716	T	C	0.769	0.786	-0.0302015	0.0105	0.004033	0.00287601	-0.201595	31.8051	-11.0518	0.334339
	rs1649863	2	231327291	A	G	0.74	0.726	0.0235993	0.0087	0.006445	0.00288443	14.8917	-13.2523	17.9101	0.27703
	rs80253968	1	114555462	T	C	0.95	0.953	-0.0660009	0.0199	0.0009052	0.00289586	17.1733	6.77466	18.2945	0.108121
	rs77293492	14	49307054	A	G	0.864	0.875	0.0246048	0.0142	0.08174	0.00289853	17.6852	28.3703	11.4533	0.266125
	rs10500628	11	4926947	G	A	0.804	0.814	-0.0149005	0.0104	0.153	0.00289993	16.6731	26.9591	-12.7931	0.209049
	rs10735069	12	119501957	C	A	0.0571	0.059	0.0160013	0.0172	0.3516	0.00290526	9.63137	-9.06469	18.9355	0.0552204
	rs73092688	3	59742632	T	C	0.905	0.898	0.0308007	0.0127	0.01527	0.00290667	12.7852	-11.9096	18.32	0.0983759
	rs502720	15	40255053	C	T	0.671	0.65	-0.0209989	0.0085	0.0135	0.00292253	12.903	-29.5833	-12.4171	0.126218
	rs58653171	19	57604248	C	T	0.738	0.76	0.0120965	0.0101	0.2314	0.00292592	-4.45518	33.1815	-9.77768	0.390951
	rs7171867	15	90434413	T	G	0.776	0.796	-0.027402	0.0104	0.008531	0.00293081	-15.9387	31.0456	-10.2848	0.380278
	rs4832740	4	37896267	G	A	0.921	0.925	0.00720399	0.0173	0.6785	0.00293144	20.9142	29.6555	-10.2116	0.103944
	rs66991573	11	117342348	A	C	0.89	0.888	0.0198026	0.0128	0.12	0.0029345	1.76104	-11.4338	18.9736	0.130626
	rs12090597	1	173563418	C	T	0.644	0.665	0.0404027	0.0083	9.968e-07	0.00293492	-31.8881	25.496	-10.1661	0.490023
	rs154446	5	95194329	A	C	0.671	0.686	0.00059982	0.0096	0.9508	0.00294308	10.0806	37.5155	-1.67179	0.465429
	rs616055	1	51734386	A	G	0.876	0.87	-0.00979784	0.012	0.4141	0.00295101	11.8346	-15.3044	17.7743	0.0965197
	rs73950978	18	39342580	G	A	0.855	0.864	0.0178006	0.0135	0.1865	0.00295238	15.8772	34.6338	-6.38568	0.223898
	rs76381049	13	49628859	G	A	0.873	0.877	-0.0316971	0.013	0.01481	0.00295886	23.393	27.6824	-10.9895	0.133643
	rs2914707	5	108751541	C	T	0.554	0.521	0.0349037	0.0082	2.108e-05	0.00296003	18.2556	-34.0401	8.00928	0.300696
	rs11193522	10	109272044	G	A	0.858	0.862	-0.0253999	0.0121	0.03572	0.00297265	24.0627	23.9969	12.5728	0.234107
	rs79949654	4	55880061	G	A	0.886	0.89	0.0148985	0.013	0.2516	0.00297636	2.8	5.10109	19.3882	0.234339
	rs67310180	4	99556421	A	C	0.801	0.792	0.0108015	0.0094	0.2527	0.00297737	8.87825	-12.0759	18.5558	0.212761
	rs10851562	15	31742811	G	A	0.704	0.709	-0.0258	0.0089	0.003645	0.00299166	22.1793	25.9287	-12.2998	0.276102
	rs4894332	3	138650742	A	C	0.787	0.809	-0.00619918	0.0108	0.5636	0.00299737	-9.2142	33.3277	-9.19298	0.341763
	rs7664076	4	172388728	A	G	0.677	0.712	-0.00930314	0.009	0.3042	0.0030013	41.4869	-27.2269	-1.58428	0.443387
	rs143621583	17	19304177	C	T	0.939	0.939	0.0385955	0.0213	0.07018	0.00300877	14.6275	6.39157	18.5416	0.0897912
	rs4833842	4	123627821	C	T	0.869	0.873	0.0204005	0.0125	0.1029	0.00301226	25.8869	31.0443	-7.28485	0.157309
	rs1327366	9	78048483	C	A	0.762	0.761	-0.0278955	0.0095	0.003242	0.00302682	25.9216	18.3548	-14.7648	0.183991
	rs13072590	3	197011680	G	A	0.691	0.68	0.0355023	0.0085	2.722e-05	0.00302993	31.741	18.6134	-13.29	0.260789
	rs12744230	1	51632964	G	A	0.621	0.612	0.00689617	0.0083	0.4056	0.00304246	39.3431	21.3714	-9.19219	0.326914
	rs17133198	7	130817756	T	G	0.541	0.521	0.0248975	0.008	0.001723	0.00305009	-2.79414	-20.765	-16.8294	0.286775
	rs7747658	6	68718656	G	A	0.613	0.623	-0.00650109	0.008	0.4206	0.00305325	4.78534	22.112	-15.9029	0.405336
	rs13404511	2	141018052	A	C	0.942	0.941	-0.0329985	0.0176	0.06094	0.00305424	10.6131	-6.83049	18.9963	0.0675174
	rs17063013	5	163671150	G	A	0.97	0.97	-0.0380031	0.0248	0.126	0.00305655	9.10939	-3.71591	19.273	0.0517401
	rs41501844	7	37272514	T	C	0.978	0.978	0.0243999	0.031	0.4305	0.00305907	9.91682	-1.40245	19.2663	0.0582367
	rs12061838	1	36243880	G	A	0.787	0.798	0.0683033	0.0112	1.045e-09	0.00306695	6.02918	33.5797	-9.11785	0.29768
	rs2485961	1	119344903	T	C	0.811	0.842	-0.0275048	0.0119	0.02074	0.00306766	-26.4024	28.6436	-9.56135	0.437819
	rs28721960	7	5442077	A	G	0.904	0.927	-0.0564011	0.0157	0.0003319	0.00307057	-58.7889	5.49905	0.100616	0.239675
	rs6666121	1	27029551	G	T	0.308	0.335	-0.0222967	0.0087	0.01082	0.00307749	11.6644	-29.6103	-12.4288	0.123434
	rs35747295	16	49715855	A	C	0.903	0.9	0.0320993	0.0126	0.01067	0.00310689	15.9525	-0.293947	18.7223	0.1471
	rs1998609	13	52426529	T	C	0.547	0.547	-0.00780034	0.0086	0.3631	0.00310906	28.6872	22.0744	-12.6219	0.420418
	rs62156103	2	101463809	A	G	0.795	0.78	-0.016597	0.0096	0.08425	0.00313964	10.4805	-25.125	-14.7498	0.0770302
	rs6580127	5	154402981	C	T	0.936	0.958	-0.0421979	0.0207	0.0418	0.00315265	-58.2242	7.00334	-0.0400456	0.190951
	rs6461576	7	21576938	G	A	0.749	0.772	0.0243023	0.011	0.02749	0.00316798	0.879078	34.8848	7.58669	0.435963
	rs908502	1	23201240	A	G	0.205	0.172	-0.0177974	0.0111	0.1095	0.00319599	-39.2273	27.9396	-2.4007	0.396288
	rs1464995	7	125165453	G	A	0.638	0.618	0.0232965	0.0083	0.005056	0.00319937	-4.905	-25.1798	-15.1346	0.209745
	rs929087	1	172632057	A	G	0.445	0.459	0.00129916	0.0078	0.8635	0.00320796	30.5136	5.13487	-16.3437	0.287935
	rs8128169	21	43353913	T	C	0.205	0.201	0.0193025	0.0112	0.08488	0.00321381	27.8757	31.5148	-5.34437	0.234571
	rs77535586	6	3834477	A	C	0.971	0.97	0.0465973	0.0254	0.06699	0.00323272	5.51215	-7.41542	19.1533	0.0580046
	rs1903925	10	54942954	T	G	0.42	0.414	0.0103958	0.0078	0.1803	0.00323389	16.9968	15.0859	-16.9463	0.483527
	rs2289266	2	223089431	T	G	0.865	0.871	-0.00690378	0.0136	0.6127	0.00324392	28.08	32.0305	-4.21071	0.184687
	rs4086471	10	61792296	T	C	0.835	0.837	0.00919757	0.0121	0.4483	0.0032472	29.3238	32.3814	-1.57989	0.19768
	rs10800783	1	201451852	A	G	0.693	0.692	0.0176041	0.0088	0.04647	0.00324938	28.4115	19.4299	13.3475	0.405336
	rs3791673	2	56113538	G	A	0.959	0.96	-0.0329985	0.0189	0.08139	0.00326232	3.97861	-6.04213	19.3	0.0825986
	rs17434131	3	27120349	G	A	0.74	0.73	-0.0104039	0.0092	0.26	0.00327281	11.1525	-26.9819	-13.757	0.0893271
	rs6763975	3	129494017	G	T	0.647	0.626	-0.0151035	0.009	0.09495	0.00328315	17.5447	-30.5275	-10.7718	0.174478
	rs17126482	14	90399568	C	A	0.894	0.892	0.0226026	0.0122	0.06334	0.00328374	-1.12874	-6.83623	19.326	0.153828
	rs73006258	2	240641712	C	T	0.749	0.734	0.0178006	0.0092	0.05306	0.0032839	7.80009	-25.5202	-14.6994	0.0955916
	rs138463898	2	71386678	G	A	0.894	0.9	0.023697	0.0155	0.1267	0.00328391	22.1584	32.3671	-6.82096	0.131555
	rs35374819	16	12310486	T	C	0.925	0.934	0.0203025	0.0148	0.1709	0.00328757	-12.8365	0.587333	19.1524	0.214849
	rs7792608	7	83458277	G	A	0.744	0.768	-0.0214995	0.0099	0.02945	0.00328864	-1.94144	30.24	-11.8027	0.341299
	rs59538194	7	50250608	A	G	0.899	0.902	-0.00190181	0.0128	0.8816	0.00329887	-1.85295	-5.80608	19.3905	0.169374
	rs138924467	11	64767992	C	T	0.945	0.942	-0.0275973	0.0167	0.09782	0.00330748	10.643	-7.66349	18.7991	0.0700696
	rs7163278	15	93888391	T	C	0.501	0.479	0.00519647	0.0081	0.5233	0.00331003	16.1474	-16.1303	-16.9778	0.306032
	rs17789180	15	64300919	T	C	0.892	0.887	0.00939572	0.0121	0.4368	0.00331576	14.8987	-10.6995	18.0766	0.123898
	rs11077813	17	74336545	T	C	0.72	0.715	-0.0130954	0.0091	0.1534	0.00332817	31.0173	20.85	-12.367	0.258933
	rs6421985	11	280221	A	C	0.21	0.205	-0.0189994	0.0117	0.1022	0.00334217	26.6542	33.3408	-1.18525	0.297912
	rs134815	22	27684158	T	C	0.442	0.455	-0.0158042	0.008	0.04973	0.00334363	29.4733	12.4849	-15.3982	0.358469
	rs34145924	1	245311769	G	T	0.78	0.767	0.018596	0.0096	0.05132	0.00336138	9.73089	-25.3614	-14.5749	0.0802784
	rs7781053	7	97126483	A	G	0.564	0.533	0.0333961	0.0082	4.921e-05	0.00336458	14.6237	-32.296	-9.91478	0.236891
	rs7325415	13	54905768	G	A	0.265	0.276	0.00649884	0.0086	0.4456	0.00336721	10.1943	-19.3222	16.7148	0.232715
	rs17738298	7	130711775	G	A	0.866	0.866	-0.027104	0.0114	0.01779	0.00338248	13.8247	-1.99652	18.7937	0.180974
	rs10278266	7	14943333	A	G	0.699	0.708	0.0154993	0.0097	0.1091	0.00338433	23.0632	27.398	10.5222	0.412065
	rs6458123	6	39785913	T	C	0.721	0.752	-0.021898	0.01	0.02845	0.003389	-24.1335	32.542	-5.94682	0.482135
	rs12602019	17	68832095	A	G	0.768	0.77	-0.0162005	0.01	0.1049	0.00339404	25.0858	22.5937	-13.0516	0.219954
	rs9354099	6	94921085	C	T	0.713	0.719	-0.0127003	0.0092	0.1705	0.00339497	32.111	28.4481	-6.66794	0.294664
	rs6540245	16	86047012	T	C	0.802	0.833	-0.0290993	0.0125	0.01992	0.00340683	-17.6726	35.9755	-1.63774	0.438515
	rs72875589	11	23270968	G	A	0.898	0.904	0.0189003	0.0144	0.1888	0.00341436	20.4359	29.0183	-10.3546	0.10116
	rs1452276	2	174545200	A	C	0.418	0.388	-0.0034961	0.0086	0.6827	0.0034172	22.2245	-35.7299	-2.38828	0.341763
	rs34124822	17	17196805	A	G	0.484	0.474	-0.0208968	0.0077	0.006573	0.00342341	35.0929	8.99876	-14.6193	0.374942
	rs12359393	10	6219010	G	T	0.787	0.778	-0.0138048	0.0097	0.154	0.0034335	17.8897	-14.5242	17.0243	0.185615
	rs1877455	1	115099092	C	T	0.854	0.859	-0.00280393	0.0115	0.8069	0.00345255	19.1804	12.7916	16.8191	0.235731
	rs4418951	13	74026821	C	T	0.563	0.537	-0.00230265	0.0085	0.7844	0.00345569	21.5337	-27.2846	-11.8799	0.237587
	rs6710544	2	44064351	T	C	0.685	0.701	0.0195967	0.0096	0.04143	0.00348951	-4.10037	-32.2745	-11.1318	0.474246
	rs3789615	1	114941326	C	T	0.528	0.549	-0.0297996	0.0076	9.047e-05	0.00352087	19.6835	1.75975	-18.1981	0.373086
	rs55663766	16	22989795	T	C	0.739	0.723	0.00929665	0.0087	0.2881	0.0035264	18.3168	-24.3574	13.9133	0.193735
	rs11610408	12	123161990	C	T	0.854	0.865	-0.0221025	0.0135	0.1003	0.00353163	29.8823	28.4572	7.21251	0.234803
	rs9937369	16	757891	T	C	0.362	0.38	-0.0272993	0.0089	0.002023	0.00354538	9.27415	-30.6119	-11.7205	0.15174
	rs62320019	4	124991968	A	C	0.904	0.899	-0.00359646	0.0135	0.7867	0.00354884	12.5029	-14.5254	17.561	0.102088
	rs146607488	3	4664132	G	A	0.83	0.837	-0.0204987	0.0111	0.06492	0.00356383	18.1628	14.4018	16.545	0.295592
	rs12438714	15	93585975	G	T	0.787	0.803	-0.0107981	0.0116	0.355	0.00357493	11.6496	36.7209	-1.58238	0.345012
	rs2210914	1	157673628	T	C	0.238	0.252	0.0278	0.0095	0.003284	0.0035871	9.66652	-24.3012	-14.8929	0.0756381
	rs7740162	6	13117477	C	T	0.777	0.778	-0.00910129	0.009	0.3113	0.00358998	0.493792	-11.012	18.735	0.277958
	rs9616689	22	49364471	T	C	0.93	0.927	-0.0279983	0.0153	0.0673	0.00360083	10.2098	-11.1608	18.2914	0.0635731
	rs834788	7	135861577	C	T	0.59	0.607	-0.0232993	0.0082	0.004563	0.00361789	-48.056	-19.2492	6.8835	0.487007
	rs12885987	14	104845885	C	T	0.84	0.831	0.0124028	0.0111	0.2641	0.00362097	11.2082	-14.9897	17.5471	0.123202
	rs72835363	2	50768689	A	C	0.951	0.95	-0.0414993	0.0184	0.02393	0.00363364	5.39245	-6.62864	19.039	0.0837587
	rs62442247	7	28917101	T	C	0.887	0.884	-0.0226956	0.0125	0.06899	0.00363546	12.8032	-4.19989	18.7078	0.15058
	rs12414681	10	37072087	C	T	0.856	0.863	0.0308977	0.0132	0.01938	0.00363729	28.4898	31.9311	2.63948	0.235963
	rs9639635	7	31790294	A	G	0.129	0.104	-0.0319965	0.013	0.01335	0.00364597	-57.8556	5.34608	1.66551	0.298376
	rs3754444	1	110534462	G	A	0.792	0.787	0.0147999	0.0093	0.11	0.00365141	20.7085	4.83071	17.6484	0.253132
	rs7571542	2	122579512	T	G	0.323	0.322	-0.0385953	0.009	1.749e-05	0.00366226	16.9631	31.9062	-8.46507	0.376334
	rs10494171	1	115701909	G	A	0.806	0.791	0.0231988	0.0099	0.01879	0.00367379	8.89389	-22.9608	-15.4235	0.063109
	rs4315141	12	126851676	C	T	0.76	0.787	-0.0252973	0.0096	0.008362	0.00367888	-57.2224	4.34298	-3.46723	0.370534
	rs17163124	1	222619534	T	C	0.891	0.896	0.0491044	0.0145	0.0007301	0.00368432	23.9647	33.4512	-3.18865	0.156148
	rs1243462	14	21500395	A	G	0.114	0.115	0.0217028	0.0122	0.07586	0.00370207	5.90845	-9.41699	18.7246	0.134571
	rs11182350	12	38506823	G	T	0.899	0.907	-0.0204987	0.0145	0.1584	0.00370731	24.1421	32.8455	-4.44299	0.142923
	rs2267703	7	139687783	G	A	0.591	0.599	-0.0122042	0.0082	0.1364	0.00370905	10.1705	25.0592	-13.9706	0.413921
	rs1980286	11	10883149	A	G	0.188	0.187	0.00489799	0.0109	0.6509	0.0037097	26.1029	23.5875	-12.1184	0.178886
	rs2866606	15	80586425	C	T	0.729	0.742	0.00249688	0.0088	0.776	0.00372089	-11.8763	24.4344	-14.1581	0.3471
	rs2455376	5	55920336	C	T	0.0708	0.0665	0.0197046	0.0181	0.2752	0.00372401	15.9466	29.9994	-10.2835	0.0939675
	rs7176632	15	28201001	T	C	0.16	0.153	-0.0180011	0.0111	0.1038	0.00372557	-12.8551	-10.9595	18.32	0.227842
	rs4903242	14	75042425	C	T	0.59	0.569	-0.0242005	0.0082	0.003133	0.00372814	16.8897	-31.612	-9.71782	0.194664
	rs608560	7	105368951	A	G	0.329	0.341	0.0200967	0.0086	0.01935	0.00373013	12.7953	-30.3877	-11.3171	0.12645
	rs13278956	8	108752542	G	T	0.7	0.685	-0.00140098	0.0085	0.869	0.00374336	17.6186	-21.3729	15.051	0.254988
	rs112856083	2	168490958	G	A	0.429	0.404	0.00630011	0.0086	0.4673	0.0037463	13.8028	-28.3455	-12.4246	0.336427
	rs2247684	18	42945933	G	A	0.667	0.681	0.0323994	0.0083	9.847e-05	0.00374754	-54.3531	-5.88201	7.1936	0.481903
	rs80011506	18	35621627	T	C	0.981	0.982	-0.0181029	0.0312	0.5617	0.00374822	2.10246	-4.58984	19.2187	0.0566125
	rs11834780	12	112233995	G	A	0.907	0.908	-0.017197	0.0129	0.1811	0.00375466	2.68509	-7.05483	19.0462	0.135035
	rs62272010	3	133728416	A	G	0.894	0.893	-0.0361973	0.0125	0.003803	0.0037621	9.99623	-13.7862	17.8102	0.100696
	rs12187614	5	84088448	A	C	0.322	0.303	-0.0075988	0.0087	0.3806	0.00376622	-57.5453	-8.16902	1.91264	0.446172
	rs56335113	1	30427639	A	G	0.36	0.327	0.0653007	0.0081	1.061e-15	0.00376821	44.3727	-3.07132	-11.9682	0.449188
	rs10988865	9	102342950	T	C	0.79	0.776	0.0194006	0.0098	0.04814	0.00377971	9.35316	-23.7211	-15.0448	0.0742459
	rs10424180	19	14617135	T	C	0.225	0.217	0.0197046	0.0104	0.05747	0.00378893	23.0892	30.3914	-8.11281	0.24594
	rs78929565	4	56405202	C	T	0.92	0.924	-0.0435027	0.0166	0.008931	0.00379009	19.1235	28.9615	-10.3835	0.0893271
	rs5995757	22	40002570	T	C	0.524	0.519	0.0553022	0.0081	9.813e-12	0.0037936	-45.1769	-25.1739	2.9814	0.493968
	rs13330420	16	88069875	G	A	0.185	0.162	0.0305001	0.0104	0.003505	0.00379871	-33.17	-0.44516	16.133	0.385615
	rs76585731	2	231258425	T	C	0.846	0.848	0.0178989	0.0102	0.08028	0.00380767	1.45531	-4.93916	19.1902	0.235963
	rs10266350	7	40887745	A	G	0.715	0.717	0.0152038	0.0089	0.08952	0.003815	32.9053	25.5702	-8.52575	0.291647
	rs4688267	3	61669912	A	G	0.405	0.396	-0.00930314	0.0082	0.2537	0.00381634	29.8143	8.49973	-15.7837	0.471926
	rs72644876	12	50314990	T	C	0.904	0.91	0.00799793	0.0159	0.616	0.00382932	8.13038	30.0993	-11.1612	0.123898
	rs4146045	2	98994641	G	A	0.845	0.85	0.0277027	0.0126	0.02839	0.00383025	15.7182	29.9857	-10.2522	0.214385
	rs509235	1	234660054	A	G	0.44	0.456	0.0178989	0.0082	0.02975	0.00384705	0.425044	-27.5671	-13.7259	0.253828
	rs7819812	8	103559822	G	T	0.75	0.738	-0.0158042	0.0091	0.08234	0.00386932	7.41457	-22.9592	-15.423	0.0986079
	rs1979187	2	7230988	C	T	0.469	0.464	-0.0031951	0.0076	0.6773	0.00387094	-15.3631	-11.6086	-17.8366	0.427378
	rs12589424	14	94292181	C	T	0.776	0.793	-0.0181029	0.0113	0.1106	0.00387502	21.784	34.2558	1.59811	0.338515
	rs2895528	10	12537981	T	C	0.0892	0.0761	0.0135971	0.0146	0.3525	0.00388546	-17.981	0.899224	18.4519	0.235963
	rs13068979	3	150428184	G	T	0.599	0.579	0.011296	0.0082	0.1676	0.00388686	4.48088	-28.5421	-13.0756	0.169606
	rs6101153	20	59559273	A	G	0.804	0.813	-0.00930314	0.0115	0.4195	0.00389113	1.72393	26.4411	-13.624	0.262413
	rs1050119	3	197238487	C	T	0.766	0.747	0.0171029	0.0097	0.07771	0.00389153	8.94733	-25.8812	-14.1053	0.0983759
	rs973214	15	39117186	C	T	0.649	0.632	0.0147999	0.0088	0.09282	0.00389627	18.8512	-15.662	-16.4626	0.174942
	rs17133733	7	50250354	T	C	0.705	0.714	0.0100988	0.0088	0.2508	0.00390119	8.58355	25.3768	-13.8358	0.316009
	rs6970957	7	33555841	A	G	0.36	0.384	-0.0138961	0.0087	0.1097	0.00390984	14.0289	-33.1429	-8.8163	0.16891
	rs12477732	2	23544887	T	C	0.684	0.666	-0.00290421	0.0083	0.7254	0.00391017	18.423	-24.3516	13.6752	0.233643
	rs1693531	15	52852610	T	C	0.384	0.355	-0.0383979	0.0087	1.11e-05	0.00391069	29.0036	-33.1866	0.350178	0.390487
	rs11058239	12	126038920	G	A	0.799	0.802	-0.0212951	0.0104	0.0406	0.00391203	21.3245	28.1211	-10.4008	0.198608
	rs13181441	5	6869027	G	A	0.88	0.883	-0.017604	0.0134	0.1899	0.00391372	23.3996	28.79	-9.34171	0.135963
	rs4425172	21	37683737	C	T	0.374	0.371	0.0142973	0.0086	0.09686	0.00391452	-34.9875	-19.3164	-12.4034	0.326682
	rs878949	1	22227091	T	C	0.525	0.545	0.0199007	0.0082	0.0154	0.00392312	23.4047	-33.7233	5.12945	0.347564
	rs13189711	5	7660946	G	A	0.833	0.826	0.0240973	0.0106	0.02316	0.00393331	5.93468	-12.0569	18.2734	0.187007
	rs427194	5	13608117	G	A	0.351	0.329	0.00539542	0.0091	0.5496	0.00395784	-4.6716	31.76	-10.0751	0.471694
	rs4926825	1	50058576	T	C	0.577	0.544	0.0269048	0.0084	0.001282	0.00395997	20.4098	-36.0536	0.884971	0.236195
	rs1327314	13	80683625	A	G	0.402	0.38	-0.0114958	0.0078	0.1409	0.00396394	26.3739	-6.42891	-16.74	0.387471
	rs12948200	17	2559280	C	T	0.815	0.802	0.0203025	0.0103	0.0493	0.00396718	9.39897	-24.4642	-14.6451	0.075406
	rs8023852	15	63695792	T	C	0.502	0.477	-0.00660174	0.0082	0.423	0.00397303	18.5042	-32.5258	-8.31843	0.290951
	rs1373089	17	44915265	G	A	0.354	0.38	-0.0217958	0.0085	0.0104	0.00397958	16.0871	-33.865	-7.55669	0.171694
	rs79476774	19	7151865	G	A	0.894	0.902	0.0428966	0.0156	0.005798	0.00400246	10.646	30.9097	-10.1636	0.175174
	rs2151067	9	16220017	G	A	0.719	0.744	-0.0159973	0.0089	0.07236	0.00400686	-35.984	2.46147	15.2514	0.49536
	rs10778051	12	100775200	T	C	0.354	0.381	-0.0201007	0.0084	0.01667	0.00401752	16.8908	-35.8837	-4.29597	0.187471
	rs16849761	2	213981760	G	A	0.875	0.871	0.0246048	0.0112	0.02791	0.00401768	18.491	-1.611	18.0162	0.174246
	rs72728898	9	104730408	G	A	0.894	0.901	0.0034042	0.0142	0.8093	0.00402196	21.4552	19.105	14.4658	0.209513
	rs7217554	17	48168385	C	T	0.298	0.282	0.0124028	0.0093	0.1831	0.0040262	17.5937	26.8903	11.5516	0.436427
	rs11130658	3	58588747	A	G	0.645	0.629	0.00789872	0.0083	0.3391	0.00404353	13.2068	-26.9628	-13.0698	0.174942
	rs1527645	7	141180050	T	C	0.0485	0.0425	0.0522983	0.0211	0.01303	0.00405857	10.1493	7.44054	18.3233	0.136427
	rs12323577	14	84214874	G	A	0.936	0.958	-0.0530949	0.0217	0.01442	0.00406517	-57.1821	6.5623	0.201782	0.202088
	rs113736305	3	171110367	G	A	0.872	0.868	-0.00230265	0.0117	0.8426	0.00406547	12.1694	-17.3828	16.7199	0.112065
	rs1343940	4	161090859	G	A	0.329	0.303	0.0243023	0.0083	0.003453	0.00407727	-57.3611	2.52485	-2.92262	0.449188
	rs9701262	1	246053607	G	A	0.405	0.377	-0.0112025	0.0087	0.1993	0.00408902	21.5426	-31.4966	-8.32685	0.341995
	rs2881428	2	19265019	G	T	0.848	0.847	0.0226026	0.0121	0.06064	0.00409464	27.9169	30.8067	-5.01759	0.181439
	rs1389383	1	100274670	A	G	0.202	0.178	-0.0204987	0.0101	0.04242	0.00409579	-50.9152	6.7241	8.69865	0.39768
	rs339853	18	22216431	C	T	0.156	0.161	0.0238044	0.0104	0.02226	0.00410031	14.0599	-17.4844	16.4881	0.129234
	rs59124420	4	115864971	T	C	0.882	0.885	0.0161981	0.0131	0.2161	0.00412002	14.9598	27.4717	-11.8939	0.151972
	rs1126666	3	14526656	A	G	0.493	0.477	-0.00930314	0.0082	0.2539	0.0041303	4.68124	-23.2091	-15.3452	0.326682
	rs62318969	4	152996501	G	A	0.969	0.97	0.049999	0.0254	0.0494	0.00413494	8.42938	1.84395	18.8373	0.0786543
	rs33914616	4	183675227	T	C	0.749	0.756	-0.0408949	0.0091	7.531e-06	0.00415311	26.2191	26.2428	-10.2179	0.236659
	rs17144126	7	71397911	A	G	0.893	0.9	-0.0331949	0.0143	0.02065	0.00415413	23.0754	30.0977	-8.06178	0.12877
	rs72960516	2	228640129	T	C	0.896	0.894	-0.0226035	0.0129	0.08011	0.00415794	10.1598	-14.511	17.4916	0.101392
	rs3780512	9	111654395	C	T	0.887	0.89	-0.0403013	0.0117	0.0005784	0.00416599	11.356	-0.211825	18.6758	0.146404
	rs77643324	16	21277804	G	T	0.889	0.894	0.0209001	0.0185	0.257	0.00417119	18.9745	30.0708	-9.23964	0.087007
	rs72755436	9	100809100	T	G	0.807	0.793	0.0230034	0.0098	0.01957	0.00417482	8.58815	-23.2027	-15.1059	0.0661253
	rs9877496	3	182207825	A	G	0.482	0.508	0.00420116	0.0084	0.6209	0.00417833	17.1426	-29.2871	-11.0399	0.241067
	rs12193033	6	170721727	T	C	0.38	0.369	0.0323026	0.0088	0.0002313	0.00418317	34.1617	29.3374	-0.768373	0.411369
	rs10918865	1	168262746	A	G	0.0721	0.0694	-0.0135007	0.0159	0.3944	0.00419615	-2.73083	-6.09482	18.9953	0.123434
	rs4693847	4	88509940	T	C	0.259	0.262	0.0215951	0.0084	0.01015	0.00421668	23.9523	-1.91215	17.1375	0.274014
	rs11051387	12	31479208	G	A	0.778	0.763	-0.0138048	0.0095	0.1463	0.00423989	8.69852	-24.5713	-14.5195	0.0830626
	rs12642494	4	96471616	C	T	0.799	0.809	-0.0122953	0.0108	0.2513	0.00424376	25.2237	22.8064	12.0432	0.303944
	rs34967813	1	237841390	A	G	0.748	0.737	-0.0201007	0.0092	0.0291	0.00424911	9.68455	-25.1542	-14.1853	0.0832947
	rs157474	5	174948557	A	G	0.788	0.808	0.0308977	0.0096	0.001358	0.00424911	-30.6534	9.01708	15.6247	0.450116
	rs6038398	20	677865	A	G	0.534	0.559	-0.0186019	0.0086	0.02993	0.00425019	-3.51402	-31.6364	-11.0758	0.345244
	rs2145222	20	3130175	G	A	0.27	0.283	0.00649884	0.009	0.4674	0.00425533	13.078	-30.1403	-11.0944	0.124362
	rs10786091	10	95133782	T	C	0.631	0.645	-0.0128016	0.0087	0.1427	0.00426594	-18.9924	-29.4297	-11.0035	0.499072
	rs11771703	7	132095581	C	A	0.541	0.514	0.00459941	0.0084	0.5796	0.00426761	19.8172	-31.6115	-8.574	0.238051
	rs55953664	14	80189188	T	C	0.928	0.929	-0.0213973	0.0147	0.1452	0.00427163	2.51709	-7.53684	18.807	0.111833
	rs13036285	20	7843912	C	T	0.899	0.9	-0.013298	0.0124	0.2822	0.00427774	17.1214	-2.39808	18.0662	0.138747
	rs12541649	8	11106130	C	A	0.86	0.864	-0.0193969	0.0125	0.1199	0.00428349	22.1408	30.3585	-7.99324	0.167285
	rs250412	5	33983044	A	G	0.454	0.432	0.0082955	0.0077	0.2806	0.00428823	10.9248	-4.84517	-18.6339	0.364501
	rs4832667	2	16818547	T	G	0.807	0.829	-0.022399	0.0114	0.04918	0.00430622	-11.0129	32.8392	-8.19704	0.332251
	rs6571472	14	32318924	G	T	0.817	0.836	0.0227004	0.011	0.03987	0.00431513	-58.064	-2.24398	0.729615	0.278886
	rs16863809	3	188680198	T	C	0.377	0.353	-0.00790113	0.0089	0.3751	0.00432685	34.8322	-15.7311	-12.806	0.38051
	rs4906157	14	43275797	G	A	0.352	0.317	0.0213994	0.0093	0.0215	0.00433057	28.8144	-32.829	-1.09698	0.406961
	rs12732413	1	55364852	A	G	0.536	0.512	0.0171029	0.008	0.03189	0.00434395	11.9794	-27.2475	12.9878	0.389095
	rs68087211	15	45642587	C	T	0.737	0.746	0.0213994	0.0103	0.03868	0.00434775	11.9313	35.6037	-3.42015	0.387007
	rs2666563	11	64476445	C	A	0.436	0.409	0.0194987	0.0083	0.01838	0.0043528	25.1775	-31.3542	6.94083	0.39884
	rs1151791	7	155630045	T	G	0.949	0.946	0.0143959	0.0181	0.4249	0.00435485	8.34614	-8.99325	18.381	0.0533643
	rs12122751	1	171394149	A	G	0.794	0.783	0.0133011	0.0098	0.1758	0.00436175	8.7243	-23.609	-14.8517	0.0723898
	rs10883451	10	101924418	T	C	0.635	0.611	0.0182033	0.0082	0.0255	0.00437904	11.9329	-26.1994	-13.4197	0.18051
	rs1456129	3	123514229	C	T	0.133	0.112	-0.0203048	0.0123	0.0975	0.00440318	-47.3475	1.81841	11.146	0.312529
	rs4724799	7	1274582	G	A	0.319	0.288	0.0289955	0.0093	0.001702	0.00442027	32.3806	-29.9206	4.43455	0.444316
	rs58207603	10	82513919	T	C	0.764	0.778	-0.0170953	0.0107	0.1089	0.00442029	14.1136	35.5161	-2.30267	0.342227
	rs13233459	7	141137460	C	T	0.649	0.626	-0.00359646	0.0086	0.6736	0.00442753	15.8657	-23.6435	-14.0659	0.168677
	rs494189	1	168707757	A	G	0.337	0.341	-0.0206007	0.0088	0.01895	0.00442931	39.4634	25.9854	-0.812473	0.346172
	rs62044295	16	65606416	A	G	0.614	0.616	-0.0313978	0.0083	0.0001504	0.00443506	42.6967	23.6483	-0.374886	0.366125
	rs10045453	5	148176161	C	T	0.622	0.653	-0.00749804	0.009	0.4041	0.00444111	22.3591	-34.7853	-2.45279	0.380046
	rs10823593	10	72413586	A	G	0.845	0.848	0.0210959	0.0122	0.08491	0.0044464	24.0612	32.2307	-4.44099	0.190255
	rs2543038	1	237498486	A	G	0.412	0.4	-0.0122042	0.0079	0.1212	0.00444733	15.8103	-1.11576	-18.286	0.433875
	rs8052726	16	80789830	C	T	0.903	0.921	0.0335025	0.0145	0.02114	0.00444889	-56.6991	4.43529	-2.6919	0.216473
	rs8001636	13	98869907	G	A	0.644	0.658	-0.0110003	0.0094	0.2416	0.00445407	-14.6503	-36.7672	-3.8931	0.461717
	rs7244106	18	56641867	G	A	0.211	0.224	0.0207042	0.0097	0.03309	0.00448698	9.53309	-25.3066	-14.0157	0.0821346
	rs10247407	7	117700175	C	T	0.704	0.735	-0.00979784	0.0098	0.3174	0.00449695	22.2886	-34.9063	1.97035	0.4942
	rs2814549	1	232987282	C	T	0.0951	0.0706	0.0371031	0.0155	0.01653	0.00450477	-55.3249	9.96586	0.890726	0.254524
	rs667757	11	126034843	G	A	0.759	0.762	-0.010505	0.0098	0.28	0.00450655	35.1195	27.1424	4.30462	0.276334
	rs77450238	5	38888321	G	T	0.919	0.925	0.045499	0.0167	0.00644	0.00450948	18.0561	29.1647	-9.93944	0.0786543
	rs6712045	2	25669973	T	G	0.783	0.786	0.00789872	0.01	0.4291	0.00453192	30.0056	27.9722	-7.02145	0.214617
	rs7245795	19	28939240	T	C	0.247	0.227	0.00639948	0.0091	0.4812	0.00453285	-37.1725	-1.37251	14.8096	0.42761
	rs78366315	6	18528399	C	T	0.979	0.979	-0.00500249	0.0315	0.8748	0.00453486	11.207	0.531769	18.5401	0.0589327
	rs115592140	7	105638278	G	A	0.967	0.969	-0.0208968	0.0221	0.346	0.004545	10.0287	-0.798133	18.6389	0.0721578
	rs4501678	9	32856681	C	T	0.679	0.672	-0.0108992	0.0083	0.1892	0.00455579	15.8448	-10.3003	17.4978	0.331555
	rs6133519	20	7960865	G	A	0.837	0.851	0.0267004	0.0116	0.02135	0.00456185	0.0874075	28.7715	-11.9449	0.229234
	rs6787717	3	141504422	A	G	0.93	0.953	-0.0464	0.0185	0.01222	0.004562	-54.5907	11.4194	0.0864665	0.22181
	rs57347846	4	38292977	A	G	0.882	0.884	-0.0285024	0.0128	0.02607	0.0045688	22.9794	12.203	15.8525	0.185383
	rs8099939	19	42521108	T	G	0.475	0.46	-0.0140989	0.008	0.07859	0.00458666	30.6073	-1.24036	-15.8944	0.329234
	rs79952514	13	92220395	C	A	0.91	0.915	-0.0513986	0.013	7.458e-05	0.00458894	7.04651	-5.08045	18.6936	0.141531
	rs12204597	6	11565256	G	T	0.627	0.605	-0.0111014	0.0083	0.178	0.00460887	16.632	-21.6056	-14.6765	0.168677
	rs156598	20	51983016	A	G	0.239	0.208	0.0105046	0.0098	0.2822	0.00461224	-38.2548	22.8151	-7.8138	0.413689
	rs6014765	20	55156224	A	G	0.32	0.34	-0.00619918	0.0089	0.4882	0.00461351	13.2118	-30.285	-10.7555	0.135499
	rs16825350	3	116427251	A	G	0.915	0.91	-0.0156011	0.0139	0.2611	0.00461529	13.2904	-8.71309	17.9338	0.0974478
	rs6504271	17	63045737	C	T	0.126	0.106	-0.025605	0.0127	0.04447	0.00461639	-57.5979	1.12418	-0.918675	0.264965
	rs2065501	9	22140224	A	C	0.393	0.38	0.0284028	0.0083	0.0006626	0.0046228	11.1008	22.4393	-14.5711	0.378654
	rs17477193	22	28165101	T	G	0.922	0.92	-0.031501	0.0158	0.04585	0.00463087	9.41516	-11.6909	17.8561	0.0726218
	rs849345	12	126000757	A	G	0.695	0.727	-0.0320997	0.0095	0.0007223	0.00464047	19.7518	-35.4077	2.49414	0.498608
	rs1027768	2	6896830	A	G	0.384	0.404	-0.0104039	0.0087	0.2289	0.0046458	15.2375	-27.3537	-12.2584	0.182599
	rs10426006	19	43623093	C	T	0.452	0.463	0.0189003	0.0089	0.0337	0.00466032	10.5786	-34.1393	-7.82673	0.208585
	rs9666761	11	330061	A	G	0.372	0.35	-0.00660174	0.0086	0.4442	0.0046725	23.978	-5.46688	-16.945	0.39768
	rs4507503	5	31115190	T	C	0.592	0.605	0.0134985	0.0086	0.1147	0.00468788	-11.6915	-34.4985	7.95501	0.49536
	rs62228659	3	3217928	A	C	0.74	0.747	-0.0295009	0.0096	0.002237	0.00469917	30.0301	29.5578	4.30717	0.319954
	rs62127249	2	46106302	G	A	0.946	0.942	-0.0222967	0.0171	0.1921	0.00470644	9.95491	-10.7896	17.9217	0.0642691
	rs34019273	7	113717512	T	C	0.818	0.824	-0.0217038	0.0117	0.06294	0.00471731	29.351	29.9398	-4.55966	0.209745
	rs28365896	4	155472220	T	C	0.931	0.939	-0.0142003	0.0189	0.4507	0.00471771	17.9666	26.9529	-11.365	0.0781903
	rs687483	18	40989336	T	G	0.668	0.698	-0.0253999	0.0087	0.003399	0.00473238	-34.3438	26.1643	-6.90338	0.491879
	rs13215574	6	146006127	C	T	0.971	0.971	-0.0275973	0.024	0.2506	0.00473629	9.78855	-5.84015	18.4296	0.0591647
	rs1816219	7	125070505	C	T	0.661	0.642	0.0129952	0.008	0.1046	0.00475206	21.6282	-2.97201	-17.4196	0.201392
	rs35435237	3	177138911	G	A	0.883	0.897	0.0263011	0.0136	0.05353	0.00476011	-9.45734	29.8763	-10.6585	0.231323
	rs2618578	20	17835853	T	C	0.85	0.87	0.0146029	0.0115	0.2015	0.00477677	-27.5849	6.95712	16.3111	0.35058
	rs1866822	11	15962351	A	C	0.239	0.206	0.0147999	0.0113	0.1881	0.00478031	-12.1224	35.4441	3.06693	0.47471
	rs2415318	14	36617710	G	A	0.957	0.961	-0.0299027	0.02	0.1338	0.00478157	3.61804	-0.672209	18.8801	0.0972158
	rs3804566	3	20184382	T	C	0.556	0.589	-0.0278029	0.0088	0.001609	0.00480559	7.94082	-35.0446	-7.08739	0.342691
	rs77924594	15	81888087	C	T	0.965	0.969	-0.0383043	0.0232	0.0983	0.00480616	-3.0041	-5.76056	18.8008	0.0988399
	rs6570854	6	148790330	A	C	0.236	0.236	-0.0236986	0.0098	0.01579	0.0048089	28.2965	25.2811	-9.76734	0.236427
	rs6046851	20	20405802	A	G	0.859	0.887	-0.0295009	0.0151	0.05096	0.00481078	-33.6284	26.8781	-6.4868	0.290023
	rs9889528	17	10035337	C	T	0.669	0.656	0.0200967	0.0086	0.01952	0.00481169	-0.649232	-24.7518	-14.5525	0.14826
	rs288075	2	210438261	A	G	0.958	0.972	0.0281014	0.0253	0.2653	0.00481368	-25.8675	-0.598357	17.0998	0.178422
	rs2173393	12	30198838	G	A	0.896	0.905	0.0189984	0.0168	0.2586	0.00481407	21.7956	31.224	-6.65852	0.112297
	rs11732702	4	10903874	T	C	0.742	0.738	-0.019295	0.0088	0.02749	0.00481708	20.8909	11.0877	-16.5505	0.182831
	rs8054788	16	82696394	C	T	0.688	0.673	-0.00020002	0.0091	0.9825	0.00484256	21.5697	-17.6187	15.0909	0.251972
	rs1980322	2	76490982	T	C	0.757	0.769	0.0115036	0.01	0.2491	0.00484605	15.4325	27.1115	11.306	0.378422
	rs2929176	11	117106282	C	T	0.323	0.339	0.0153023	0.0084	0.0671	0.00485986	9.61318	-21.9179	-15.2046	0.14942
	rs59283035	16	87839322	A	G	0.721	0.744	0.00649884	0.0095	0.4911	0.00486872	22.2857	-9.91855	-16.6517	0.494664
	rs2532807	10	119013186	G	A	0.398	0.376	-0.0140989	0.0091	0.1223	0.00487396	6.68868	-37.3635	3.44559	0.420882
	rs7419736	2	216023682	G	A	0.883	0.883	0.00600195	0.0128	0.6385	0.00487416	21.3225	6.88002	16.8595	0.173782
	rs72850165	11	968356	C	T	0.899	0.895	0.0188021	0.0133	0.1583	0.00487579	11.0994	-14.7606	17.0909	0.0832947
	rs1884509	14	63248825	C	A	0.506	0.508	-0.0111014	0.0074	0.1371	0.00488071	-2.75094	4.7557	-18.7486	0.444316
	rs178867	17	29780718	C	T	0.768	0.75	0.0199007	0.0096	0.03843	0.00488344	10.5148	-25.4673	-13.672	0.0937355
	rs4916453	3	196726039	G	A	0.498	0.51	0.00679685	0.008	0.3971	0.00489241	1.94357	-24.1077	14.8709	0.450812
	rs117577696	5	86584004	T	C	0.905	0.911	0.0311013	0.0174	0.07339	0.00489248	20.5707	30.538	-7.79362	0.0986079
	rs2073863	7	126249798	G	A	0.9	0.908	0.0243023	0.0188	0.1954	0.00489838	17.3359	28.2881	-10.49	0.0737819
	rs75569958	8	12799079	A	G	0.937	0.938	0.0339955	0.0188	0.0697	0.00490372	18.5891	26.9291	-11.1582	0.0867749
	rs4074386	6	156741709	G	T	0.821	0.838	-0.0119005	0.0119	0.3148	0.00490478	8.99762	35.7174	-3.07905	0.301392
	rs10923160	1	117446274	C	T	0.884	0.892	-0.0447986	0.0138	0.001189	0.00490617	22.2189	32.3032	-4.74845	0.162877
	rs4628981	16	87249982	C	T	0.182	0.161	-0.0172988	0.0115	0.1317	0.00491743	-13.6879	28.6951	-10.9116	0.291183
	rs2057561	13	26059265	C	T	0.611	0.608	0.0263985	0.0087	0.002331	0.00493986	34.799	28.3385	-0.767688	0.407193
	rs9772925	8	55035107	A	G	0.685	0.72	-0.0248974	0.0095	0.008887	0.00494456	18.6793	-30.843	-9.05319	0.420186
	rs2121347	2	158141753	T	C	0.674	0.7	0.0167981	0.0087	0.05494	0.00494835	34.2275	-25.0761	8.02465	0.497216
	rs3937152	1	116045379	T	C	0.864	0.865	-0.0220002	0.0117	0.06099	0.00495771	20.5558	9.84302	16.5281	0.210441
	rs9863287	3	14582939	C	T	0.747	0.75	0.0154993	0.009	0.08466	0.00496115	-19.7974	-8.57902	17.4919	0.338051
	rs2390352	4	123558330	C	T	0.0861	0.0638	0.0530003	0.0167	0.001535	0.00496231	-56.9726	3.52601	0.78431	0.213457
	rs72618635	2	47570050	C	T	0.833	0.832	0.0164047	0.0108	0.1267	0.004963	18.5084	20.5808	-14.2667	0.146172
	rs57333568	7	149163612	A	C	0.829	0.825	0.0120965	0.0105	0.2491	0.00496442	15.5597	-4.95545	17.8966	0.192111
	rs35938541	5	132072308	T	C	0.93	0.934	0.00259663	0.0187	0.8895	0.00498744	17.3356	29.1056	-9.82663	0.0960557
	rs11749178	5	4597522	C	T	0.922	0.925	-0.00389759	0.0151	0.7969	0.00499051	8.82682	-4.52113	18.485	0.116241
	rs6064782	20	58011665	C	T	0.911	0.917	0.00469894	0.0166	0.7752	0.00500151	15.3186	30.7863	-8.80396	0.123898
	rs2929652	15	39047329	A	G	0.131	0.118	0.0221039	0.0124	0.07507	0.0050017	-22.4914	-3.56546	17.4946	0.235731
	rs16919710	9	103754284	A	C	0.95	0.954	-0.072603	0.0246	0.003164	0.005005	13.2083	3.09341	18.1125	0.0779582
	rs12546376	8	131526742	A	G	0.925	0.927	0.0154993	0.0143	0.2783	0.00500606	6.69727	2.05547	18.6195	0.148724
	rs60293556	4	101255130	A	C	0.825	0.831	-0.0136021	0.0119	0.2525	0.00501265	30.5031	30.3479	0.774819	0.216009
	rs11708514	3	171107328	A	G	0.324	0.328	-0.0162005	0.009	0.07044	0.00501506	30.8419	25.2462	-8.70276	0.322738
	rs4611976	4	188990955	T	G	0.871	0.88	-0.0236986	0.0135	0.07968	0.0050178	25.1652	30.7385	-5.5759	0.172622
	rs7045576	9	91610929	A	G	0.527	0.543	-0.0252973	0.0081	0.001647	0.00502355	40.988	16.077	-9.55367	0.42877
	rs1882900	3	60310473	G	T	0.447	0.435	0.0387975	0.0079	8.025e-07	0.00502607	19.0386	20.3835	-14.2336	0.42529
	rs17028290	2	60683373	A	G	0.78	0.795	0.0347975	0.0116	0.002706	0.00503736	9.05691	34.3393	5.476	0.377726
	rs113441703	15	80802914	G	T	0.683	0.67	-0.0270013	0.0084	0.001354	0.00504459	16.4099	-24.5729	-13.2974	0.157773
	rs1740838	6	21632759	G	T	0.382	0.354	0.0267977	0.0092	0.003681	0.00505665	4.32508	-37.5249	3.23702	0.45522
	rs1278880	14	32388467	A	G	0.746	0.739	0.0057037	0.0088	0.5217	0.0050582	23.3198	12.5721	-15.7858	0.187703
	rs12122349	1	226637571	T	G	0.612	0.601	-0.0153979	0.0079	0.05167	0.00506847	14.7954	-23.0719	14.1933	0.319258
	rs2545656	5	103031154	A	G	0.73	0.741	-0.0185001	0.01	0.06297	0.00508602	30.6406	23.8585	9.32974	0.335035
	rs1704739	1	162717333	C	T	0.745	0.734	0.0215951	0.0089	0.01588	0.00509041	26.6823	-3.2166	16.2779	0.256845
	rs506232	5	43116383	G	A	0.89	0.891	0.00239712	0.0139	0.8605	0.00511553	21.7198	26.8034	-10.4411	0.124826
	rs11137740	9	81188738	G	A	0.325	0.313	-0.00640044	0.0091	0.4828	0.00512882	-0.545035	21.7148	-15.1437	0.376102
	rs12051576	17	53409329	C	A	0.83	0.839	-0.023197	0.0112	0.03888	0.00513506	23.5129	19.8599	13.2774	0.265661
	rs9835509	3	140868001	G	A	0.97	0.97	-0.0229002	0.0239	0.3384	0.00514335	7.38034	-4.58802	18.5186	0.0675174
	rs11134316	5	8572050	T	C	0.459	0.443	0.00960374	0.0075	0.2006	0.00514391	26.0064	7.54852	-16.1206	0.410905
	rs72944313	6	108973902	C	T	0.96	0.963	-0.0900013	0.0193	2.922e-06	0.00514433	9.58218	-1.50282	18.4695	0.0907193
	rs2303517	15	42114414	C	T	0.292	0.273	-0.00619918	0.0091	0.4938	0.0051445	-6.49747	30.5633	-10.1557	0.396984
	rs12795357	11	12649768	G	A	0.719	0.705	-0.0149005	0.0094	0.1135	0.00514765	14.838	-26.0439	-12.7675	0.169606
	rs1356733	2	152794981	G	A	0.832	0.841	-0.00599795	0.0111	0.585	0.00516116	24.7262	21.6498	12.2383	0.285151
	rs7083944	10	80617368	C	T	0.946	0.954	-0.0187955	0.024	0.4337	0.0051632	9.26179	4.87286	18.2477	0.119026
	rs2486971	10	128943036	A	G	0.197	0.173	-0.0263029	0.01	0.008491	0.00517341	-50.2068	13.9493	-4.97043	0.341067
	rs2190380	2	151728859	G	A	0.185	0.157	-0.0110003	0.0108	0.31	0.00517473	-34.207	24.3585	-8.21411	0.353828
	rs12865628	13	74316318	G	A	0.767	0.759	-0.0486967	0.0092	1.319e-07	0.0051751	9.9858	-18.243	-16.2187	0.101624
	rs331067	5	127792031	G	A	0.792	0.797	0.0252973	0.0107	0.01858	0.00518382	25.4579	31.9742	-2.46693	0.259629
	rs11024188	11	17217312	C	T	0.733	0.724	-0.0396976	0.0088	6.738e-06	0.00518471	12.2081	-22.8	-14.5114	0.133411
	rs876307	7	24758645	G	T	0.459	0.489	-0.0290993	0.0083	0.0004287	0.00518638	5.06775	-33.2913	-8.96534	0.250812
	rs10405150	19	39387919	T	C	0.872	0.894	0.0385955	0.0128	0.002545	0.00519137	-54.1639	10.6635	1.56241	0.32297
	rs7084214	10	121872178	G	T	0.465	0.448	0.0182033	0.0075	0.01507	0.00519428	18.1635	4.10601	-17.6218	0.420418
	rs77541611	1	7917361	C	T	0.811	0.828	0.0242047	0.0113	0.0329	0.00519616	-6.70849	32.4055	-8.46507	0.29884
	rs11000870	10	75853451	A	G	0.935	0.954	-0.0239034	0.0183	0.1912	0.00520451	-55.8656	6.70966	-0.948109	0.192343
	rs62068848	17	68875761	T	C	0.887	0.884	-0.032203	0.0124	0.009187	0.00521942	12.7392	-14.3824	16.9	0.100464
	rs17126915	1	65177332	G	T	0.86	0.87	0.0318959	0.017	0.06104	0.00524175	21.166	32.7621	-3.97477	0.148492
	rs6003639	22	23690725	C	T	0.568	0.541	0.0182033	0.0087	0.03622	0.00524382	12.095	-35.2522	-5.55727	0.214385
	rs11081827	18	31390228	C	A	0.39	0.418	-0.0335981	0.0083	4.793e-05	0.00524462	16.7094	-34.135	5.91272	0.241299
	rs75335857	3	51784300	C	T	0.907	0.912	-0.0355028	0.0146	0.01522	0.00524802	19.7725	28.877	-9.29453	0.10464
	rs13128907	4	179598665	T	G	0.623	0.596	0.0119977	0.0084	0.1539	0.00525526	17.6194	-33.0627	6.99844	0.225986
	rs72742285	9	81583172	T	C	0.949	0.95	0.00970278	0.0181	0.5917	0.00526587	1.49412	-6.63979	18.5691	0.112761
	rs10876395	12	53404656	C	A	0.553	0.532	-0.0194989	0.0084	0.01973	0.00526761	21.3226	-30.7266	-8.20579	0.234571
	rs34504266	15	32307793	C	T	0.734	0.719	0.0126003	0.009	0.1608	0.00526854	16.2452	-13.6338	16.6503	0.22877
	rs7540273	1	66630016	G	A	0.879	0.874	-0.0243029	0.0116	0.03528	0.00526901	13.5459	-14.1172	16.8564	0.107193
	rs4470362	2	104724884	G	A	0.857	0.857	-0.0203048	0.0115	0.0759	0.00527315	22.5247	24.7247	-11.458	0.135499
	rs427065	18	61034175	A	G	0.376	0.392	0.0400953	0.0087	3.654e-06	0.00527835	17.9095	-33.213	-6.6125	0.19884
	rs2859914	1	66989840	A	G	0.312	0.321	0.0156962	0.0088	0.07415	0.00528434	-0.735036	-23.1457	-15.0067	0.126218
	rs473060	18	77324870	C	T	0.586	0.566	-0.0102019	0.0087	0.2418	0.0052878	16.989	-31.9288	-8.26299	0.172158
	rs194435	16	49414236	G	A	0.733	0.726	-0.0128016	0.0087	0.1406	0.00528982	22.8741	9.57053	-16.328	0.17703
	rs12871296	13	55086347	A	G	0.858	0.852	0.0140015	0.0105	0.1825	0.00529746	15.654	-7.57888	17.5777	0.146636
	rs1325138	9	12542427	A	C	0.816	0.821	0.0210959	0.0096	0.02838	0.00530371	8.92058	-0.931799	18.4654	0.283295
	rs3885957	5	75848393	T	C	0.816	0.815	-0.00859685	0.0098	0.3812	0.00530762	-5.11125	-14.4822	17.5007	0.231787
	rs77609468	3	4917744	C	T	0.971	0.975	-0.0380965	0.0274	0.1646	0.00531895	1.07088	-0.362387	18.7687	0.10116
	rs72966600	6	123093714	C	T	0.747	0.728	0.0119977	0.0089	0.1792	0.00532068	10.3276	-26.3716	-13.0639	0.099536
	rs9404147	6	102246129	T	G	0.342	0.366	-0.0172988	0.0088	0.04841	0.00534572	14.3774	-31.9408	-8.79733	0.14942
	rs1456714	3	108107951	C	T	0.875	0.883	-0.0246001	0.0133	0.06534	0.00536229	24.2484	32.2509	-2.52701	0.165661
	rs72824820	17	2890582	T	C	0.964	0.964	-0.0114958	0.0222	0.6044	0.00536561	3.50338	-5.14211	18.5876	0.0735499
	rs1983559	20	7892334	A	G	0.52	0.556	-0.0144032	0.0087	0.09736	0.0053806	9.33156	-36.9169	-2.71917	0.282367
	rs1649992	10	80022901	G	T	0.925	0.933	-0.0216016	0.0174	0.2126	0.00538442	19.1965	28.7882	-9.42363	0.0886311
	rs71514655	8	140869277	C	A	0.934	0.931	-0.0206007	0.0168	0.2218	0.0053846	10.0273	-11.6175	17.5687	0.0665893
	rs72685723	4	162447118	C	A	0.732	0.713	0.0188021	0.0087	0.03122	0.00538835	11.3996	-23.2742	-14.3247	0.111369
	rs75736164	6	168897251	C	T	0.956	0.956	-0.023197	0.0205	0.2571	0.00538937	6.72753	-8.65843	18.1613	0.0670534
	rs12518459	5	168418918	G	A	0.88	0.876	0.0208021	0.0122	0.08895	0.00539971	13.0221	-8.29422	17.7415	0.131555
	rs12613192	2	174521798	T	C	0.903	0.904	0.0338022	0.0141	0.01677	0.00540756	21.8036	28.296	-9.13635	0.12181
	rs77377954	20	37711701	C	T	0.902	0.904	0.0247999	0.0141	0.07806	0.00541158	21.3648	30.2699	-7.41489	0.129698
	rs2518798	22	18970403	T	C	0.343	0.336	0.0202045	0.0082	0.01327	0.00542074	4.03299	0.312636	18.6558	0.428074
	rs55903221	6	112034869	T	C	0.958	0.954	0.0275957	0.0197	0.1625	0.00542994	8.65115	-7.20955	18.1779	0.0526682
	rs10812363	9	26191522	A	G	0.93	0.936	0.00669752	0.0188	0.7223	0.00543313	18.4141	28.7588	-9.5993	0.0825986
	rs12468770	2	72014686	G	A	0.776	0.775	0.023404	0.0101	0.02055	0.00543506	32.3131	28.3176	-3.95963	0.247332
	rs7833995	8	110814738	T	C	0.377	0.398	-0.0282966	0.0077	0.0002482	0.0054386	22.2755	-1.00713	-17.1349	0.2471
	rs7623078	3	71045311	G	A	0.455	0.479	0.0109004	0.0083	0.1919	0.00544648	1.63367	-32.6414	-9.57368	0.261949
	rs6844913	4	176874622	C	T	0.413	0.385	0.0463968	0.0076	1.149e-09	0.00545119	21.7556	-1.13006	-17.2073	0.392111
	rs16893482	8	121073863	A	G	0.964	0.971	0.0128965	0.0218	0.5532	0.00547725	-9.10287	-0.121168	18.5682	0.138283
	rs6437748	3	107545170	G	A	0.609	0.574	0.0392015	0.0083	2.417e-06	0.00549519	9.94168	-31.8508	-9.51629	0.189095
	rs2548023	5	33831973	G	A	0.682	0.709	-0.00940408	0.0093	0.3146	0.00549882	1.41332	-20.6339	-15.7893	0.453364
	rs77087440	12	58428520	C	T	0.963	0.962	0.0282959	0.0212	0.1809	0.00550127	7.52806	-8.2264	18.1288	0.0566125
	rs1635394	16	3520515	C	T	0.354	0.376	-0.0122042	0.0087	0.1586	0.0055031	14.4981	-22.7301	-14.1564	0.172622
	rs12409808	1	113936785	G	T	0.788	0.775	0.0167981	0.0093	0.07029	0.00551263	20.0673	-15.9126	15.5368	0.190023
	rs150701492	5	73515503	T	C	0.788	0.775	0.00299551	0.0099	0.7646	0.00551715	8.92712	-23.1563	-14.5387	0.0703016
	rs2404764	1	46841334	G	A	0.819	0.818	-0.0010005	0.0104	0.9248	0.00552542	21.6643	17.8741	-14.484	0.149188
	rs7619994	3	10527775	A	G	0.608	0.582	0.0146029	0.0086	0.09052	0.00553992	3.96784	-28.4673	-12.3132	0.201856
	rs13279755	8	113081551	T	C	0.748	0.721	0.0305001	0.0093	0.0009739	0.00554278	10.9272	-26.9129	-12.6287	0.100696
	rs10458815	10	9389644	T	C	0.309	0.283	0.0289955	0.0086	0.0007376	0.00554388	-56.481	1.48354	-1.81267	0.440371
	rs10743964	12	11721106	T	G	0.408	0.385	0.0120965	0.0086	0.1608	0.00554712	35.6748	-7.32713	-13.7878	0.395592
	rs34637674	18	70917116	T	C	0.147	0.129	-0.0555973	0.0118	2.584e-06	0.00557113	-56.4838	3.23595	0.696178	0.315081
	rs13051610	21	24781091	T	C	0.739	0.726	-0.0207028	0.0088	0.01854	0.00557269	10.0027	-26.1538	-13.0985	0.115313
	rs10180268	2	17126699	T	C	0.822	0.831	-0.027402	0.0125	0.02835	0.00557442	20.8975	33.2663	-2.00224	0.251972
	rs273120	7	41481970	T	C	0.574	0.554	-0.0176956	0.008	0.02645	0.00557978	25.6514	-28.2084	8.77367	0.287471
	rs78235888	7	9501667	C	T	0.911	0.912	-0.0201007	0.0135	0.1372	0.00559513	12.8388	-0.0119742	18.072	0.125986
	rs12551822	9	17923017	T	C	0.805	0.809	-0.0289964	0.0108	0.007395	0.00559628	27.0634	24.7316	-10.0693	0.193039
	rs10426826	19	9107432	T	C	0.818	0.84	0.0153023	0.0113	0.1749	0.00560787	-56.8643	-0.445294	0.317973	0.306032
	rs1047307	2	182401752	G	A	0.633	0.632	-0.00130085	0.0078	0.8645	0.00560914	18.9715	2.87713	17.2918	0.393039
	rs1700691	5	76229420	G	A	0.573	0.555	0.0230034	0.0076	0.002476	0.00561191	30.5447	-1.82447	15.3071	0.395824
	rs75752267	1	203736098	T	C	0.825	0.831	0.0102968	0.0118	0.3833	0.00561427	19.0755	33.6781	-2.21745	0.2529
	rs871688	2	233489529	G	A	0.612	0.624	-0.0102019	0.0083	0.2229	0.00561981	2.2383	29.2525	-11.0461	0.441067
	rs28663599	4	188957192	C	T	0.874	0.896	-0.0235041	0.0124	0.05845	0.00562164	-27.957	2.724	16.3464	0.311833
	rs1018514	6	91361356	A	G	0.247	0.232	0.0198026	0.0104	0.05678	0.00562175	20.7284	32.3843	4.11951	0.373086
	rs2944737	17	36246528	G	A	0.389	0.368	0.0173978	0.0083	0.03488	0.00563417	-10.6513	23.3446	-13.8677	0.464501
	rs7259389	19	51587966	C	T	0.819	0.839	-0.0316042	0.0114	0.005385	0.00563502	-50.1142	-3.6088	8.97308	0.333411
	rs1860194	19	3457432	G	T	0.935	0.952	0.0387975	0.0199	0.05102	0.00564074	-55.8083	5.13724	-1.529	0.177262
	rs6032198	20	44075848	C	T	0.915	0.936	0.0287041	0.0171	0.09283	0.00564653	-55.26	7.32187	1.19356	0.235499
	rs57493797	4	124356866	C	T	0.875	0.878	0.0238044	0.0118	0.04255	0.00566246	14.6653	5.63547	17.573	0.200232
	rs9832075	3	134387525	T	G	0.561	0.538	0.0124028	0.0085	0.1476	0.0057005	3.40388	-21.9031	-15.2419	0.215313
	rs9347250	6	159178073	C	T	0.662	0.67	-0.0263953	0.0091	0.00382	0.00570223	29.852	29.2041	-4.14413	0.351972
	rs6948215	7	124151756	G	A	0.402	0.401	-0.0130954	0.0081	0.106	0.00570808	-37.5569	-20.3576	-10.0831	0.376334
	rs12538919	7	70834181	G	A	0.796	0.785	0.00449986	0.0101	0.6536	0.00571143	10.7113	-25.562	-13.2618	0.0867749
	rs73571389	16	79353377	C	A	0.9	0.903	0.00850374	0.014	0.5452	0.0057116	22.4406	18.4895	13.7683	0.178422
	rs7870162	9	88733766	C	T	0.288	0.282	0.0223973	0.0094	0.01675	0.00571276	31.2419	27.4393	5.41437	0.354292
	rs72777317	2	10793790	C	T	0.874	0.877	-0.0318003	0.0118	0.006946	0.00572058	3.6394	-3.0267	18.5682	0.203712
	rs11008428	10	31536806	T	C	0.973	0.975	-0.00859685	0.0277	0.7556	0.0057478	10.4787	-1.98667	18.2205	0.0584687
	rs5765138	22	45446714	C	T	0.824	0.832	-0.0146975	0.0123	0.2333	0.00575422	28.022	30.2243	3.16281	0.252204
	rs465960	6	95068967	C	T	0.593	0.567	0.0258042	0.0078	0.0009474	0.00575565	25.0935	-21.005	12.876	0.293039
	rs1232590	20	10896557	C	A	0.925	0.925	0.0213015	0.0145	0.1415	0.00576045	8.77291	1.2843	18.3045	0.151276
	rs498338	6	13318865	G	A	0.804	0.791	0.0205964	0.0093	0.02738	0.00576646	17.6838	-11.8379	16.6307	0.179582
	rs35295086	17	27340342	C	T	0.87	0.868	0.0295005	0.0117	0.01181	0.00577255	13.1699	-2.29068	17.9848	0.169142
	rs112903532	19	34852626	C	T	0.953	0.955	-0.023197	0.02	0.2465	0.00578622	9.14292	-9.6352	17.7853	0.0526682
	rs145824887	11	18178780	C	T	0.923	0.918	0.0146029	0.0141	0.2995	0.00579366	11.1002	-11.1735	17.4263	0.0825986
	rs10901607	10	128096073	T	G	0.813	0.813	0.00880116	0.0113	0.436	0.00581098	29.0792	23.2821	9.84142	0.271694
	rs17479714	4	25058990	C	T	0.788	0.784	-0.0187038	0.0093	0.04349	0.0058131	14.1822	-17.7053	15.7704	0.174478
	rs56384744	7	112721571	C	A	0.974	0.974	0.0082955	0.0264	0.7519	0.00581788	8.88921	-4.88297	18.213	0.0510441
	rs703009	10	26889823	C	T	0.642	0.671	0.012304	0.0091	0.1766	0.00583373	20.9323	-25.9887	-11.4095	0.364733
	rs1921310	2	162049201	A	G	0.823	0.814	-0.013298	0.0104	0.2015	0.00583725	7.89563	-21.4614	-15.1302	0.0580046
	rs1274496	12	56625693	C	A	0.0991	0.0819	-0.0297996	0.0143	0.03664	0.00584731	-54.8332	3.83389	-3.90692	0.208585
	rs9613442	22	27782447	G	A	0.656	0.644	-0.0104039	0.0083	0.2093	0.00585939	10.8001	-19.6869	15.5299	0.273318
	rs71313730	3	59696827	C	A	0.879	0.884	-0.0198048	0.0127	0.1195	0.00586217	22.1745	26.791	-9.92846	0.124826
	rs58563434	2	53495276	G	A	0.906	0.913	-0.0112025	0.016	0.4842	0.00586623	18.303	31.3231	-6.8617	0.137587
	rs11880841	19	52405068	T	C	0.935	0.935	0.0125015	0.0151	0.408	0.00587142	0.393972	-4.74953	18.5309	0.118097
	rs10769255	11	47367371	C	T	0.766	0.761	0.0133011	0.0094	0.1577	0.00587474	29.7089	26.0295	-7.96296	0.221114
	rs12495724	3	175895736	C	T	0.759	0.762	-0.0107981	0.0087	0.2105	0.00587724	13.6012	2.42631	17.845	0.310905
	rs10886236	10	120170083	T	C	0.876	0.884	-0.0377953	0.0133	0.004422	0.00589816	24.7752	30.3098	-5.5157	0.151508
	rs62479661	7	134751849	C	A	0.686	0.685	-0.0249999	0.0084	0.002708	0.0059157	-5.15542	-18.2921	16.4307	0.306497
	rs8104095	19	51258553	T	C	0.197	0.194	0.0165031	0.0111	0.1382	0.00592858	27.2185	25.3016	-9.45224	0.214385
	rs12749647	1	27895517	A	G	0.775	0.806	0.00860289	0.011	0.4328	0.00593719	-31.6653	23.5597	9.36144	0.495592
	rs72782573	2	19293640	T	C	0.942	0.943	-0.0139975	0.0161	0.3825	0.00593959	12.746	-3.57615	17.9405	0.0895592
	rs17068894	5	167076663	A	G	0.854	0.86	-0.0112025	0.0157	0.4735	0.00594405	16.4872	31.0695	7.25866	0.250348
	rs55761457	16	46889132	G	A	0.637	0.616	0.0127978	0.0089	0.1502	0.00595385	15.159	-30.869	-9.21358	0.175174
	rs273403	8	132511008	G	A	0.106	0.109	-0.012599	0.0122	0.3001	0.00595652	17.3369	3.56323	17.3543	0.160789
	rs79569505	3	25768911	C	T	0.971	0.969	0.0515957	0.0251	0.03951	0.00595995	9.58154	-7.28461	17.9549	0.0568445
	rs12142643	1	76603648	A	G	0.603	0.579	0.00970278	0.008	0.2258	0.00596699	23.7882	-24.213	11.6521	0.263573
	rs34937978	8	126531522	C	T	0.227	0.228	0.0034042	0.0093	0.7159	0.00596708	-17.0383	-12.5536	16.9191	0.278422
	rs868416	7	101469606	G	A	0.866	0.87	-0.0309954	0.0123	0.01205	0.0059897	24.446	29.1135	-7.10032	0.149188
	rs16875484	4	10918870	G	T	0.828	0.833	-0.004902	0.011	0.6553	0.00599744	30.5174	23.2502	9.25285	0.236659
	rs13103344	4	152156122	G	A	0.198	0.167	0.0264959	0.0103	0.01049	0.00600338	-41.1464	11.6708	11.2045	0.432483
	rs76386277	4	77851322	C	A	0.892	0.886	0.0165031	0.0123	0.1814	0.00601418	9.01246	-11.0249	17.5421	0.127146
	rs12592193	15	82516039	T	C	0.847	0.849	-0.00889948	0.0106	0.4007	0.00601492	18.3838	19.3081	-14.3471	0.110441
	rs11662690	18	9835796	A	G	0.778	0.768	0.0160013	0.0094	0.08763	0.00602153	18.5586	-12.7133	16.2803	0.219026
	rs6798854	3	192054241	G	A	0.761	0.797	-0.0243952	0.0111	0.02727	0.00602505	-22.8382	32.63	2.27388	0.485151
	rs3852528	11	2826617	A	G	0.88	0.888	-0.0221025	0.0125	0.07738	0.00602883	8.82513	28.134	-11.2184	0.150812
	rs1323849	1	31062580	A	G	0.824	0.854	-0.025995	0.0113	0.02086	0.00602995	-36.4294	24.2269	-6.52632	0.349884
	rs3750766	10	72164470	C	T	0.544	0.533	-0.017197	0.0076	0.02394	0.00603951	31.0875	11.2313	-14.0739	0.312993
	rs12906432	15	101414167	G	T	0.663	0.69	-0.00439966	0.0093	0.634	0.00604372	-10.9693	33.0389	-6.57928	0.49652
	rs1409955	9	19790795	C	T	0.403	0.366	0.0251023	0.0085	0.003229	0.00604753	31.8903	-30.2333	-0.206061	0.370302
	rs80252498	20	23690972	C	T	0.945	0.943	-0.0138048	0.0174	0.4276	0.0060484	9.77467	-9.59906	17.6704	0.0610209
	rs139177557	8	119437253	T	C	0.913	0.914	-0.00339576	0.0192	0.8598	0.00604921	17.7695	27.2186	-10.5405	0.0774942
	rs72965581	4	151060515	G	A	0.812	0.825	-0.0236986	0.0103	0.02088	0.00608382	5.975	14.1922	16.7348	0.350116
	rs7565517	2	43991357	A	C	0.278	0.279	0.0118989	0.0095	0.2095	0.0060885	25.0304	17.0958	-13.8886	0.241995
	rs145845363	10	122818338	C	A	0.93	0.927	0.0148985	0.0156	0.339	0.00609277	10.7166	-11.7588	17.2809	0.0765661
	rs161508	5	99666834	T	G	0.458	0.459	-0.0256974	0.0079	0.001142	0.00609407	-45.6436	-16.7184	-7.57809	0.47355
	rs11726603	4	118224356	C	T	0.797	0.784	0.0239021	0.0099	0.01615	0.00610031	8.98023	-23.8263	-14.0521	0.0809745
	rs28736774	15	42269584	T	C	0.697	0.676	0.0226026	0.0087	0.009572	0.00610232	16.1797	-14.324	-16.2842	0.141531
	rs10499617	7	40782572	T	C	0.89	0.883	-0.00780034	0.0127	0.5407	0.00613503	12.3184	-13.7056	16.787	0.0979118
	rs79088548	2	111820966	G	A	0.977	0.976	-0.0168003	0.0251	0.5046	0.00613663	5.89298	-2.08617	18.3872	0.0696056
	rs12493413	3	4877199	G	A	0.7	0.686	0.00350385	0.0089	0.6955	0.00614498	15.5929	-16.7234	-15.767	0.144084
	rs7173040	15	93350267	C	T	0.175	0.165	-0.0145047	0.0117	0.2159	0.0061581	18.2977	21.9154	12.9844	0.300696
	rs4446264	4	145137401	A	C	0.632	0.614	-0.00869772	0.0078	0.2643	0.00615872	22.7199	-3.85143	-16.76	0.214153
	rs12410412	1	101661568	A	C	0.508	0.53	-0.0152964	0.008	0.05582	0.00616493	26.095	-12.0583	15.0617	0.442227
	rs8085024	18	70319049	G	A	0.713	0.728	-0.0259026	0.0102	0.01137	0.00617012	13.8246	32.9735	-5.72117	0.377494
	rs10520079	5	129820038	G	A	0.743	0.732	0.0176041	0.0096	0.06724	0.00617421	9.21024	-25.1803	-13.4076	0.0867749
	rs76737950	6	68572916	T	G	0.949	0.947	-0.010697	0.0181	0.5562	0.00618515	9.84548	-10.5372	17.5041	0.062413
	rs102275	11	61557803	T	C	0.6	0.611	-0.0217958	0.0078	0.005482	0.00618835	-19.225	15.4065	-15.4899	0.466821
	rs74764249	9	22364285	G	T	0.968	0.968	0.0291024	0.0242	0.2285	0.00618928	10.1171	-2.85891	18.1081	0.0556845
	rs2074021	11	2323528	T	C	0.219	0.212	0.023404	0.0102	0.02133	0.00619643	16.0425	31.286	-7.31544	0.271462
	rs9390265	6	145276626	G	A	0.611	0.641	-0.010697	0.009	0.2327	0.00620736	20.8292	-34.0638	-2.52595	0.378654
	rs79302186	7	7096065	G	A	0.864	0.867	0.0259016	0.0128	0.04359	0.00621099	26.7287	29.1864	-5.76476	0.176798
	rs61916275	12	6904790	C	T	0.728	0.717	0.00939572	0.0092	0.3076	0.00621429	9.32989	-25.7453	-13.1135	0.0932715
	rs4646207	13	99404761	C	T	0.529	0.504	-0.0062998	0.0082	0.4434	0.00621482	15.855	-29.7109	-9.85658	0.220882
	rs11180799	12	76408961	A	C	0.754	0.755	0.0111971	0.0099	0.2564	0.00621857	27.4819	21.3049	11.2269	0.348956
	rs12576981	11	133844879	G	A	0.86	0.868	-0.0263953	0.0129	0.04146	0.00623196	27.4839	30.7502	-1.50897	0.183991
	rs1396193	4	175178914	T	C	0.755	0.757	0.0203025	0.0092	0.02659	0.00623852	18.5077	24.1723	-12.14	0.245244
	rs1566380	11	22666542	T	C	0.477	0.453	-0.0117993	0.0081	0.1454	0.0062726	32.3701	-23.064	9.4169	0.382367
	rs10806660	6	169400618	C	A	0.622	0.617	-0.00569619	0.0076	0.4502	0.00628184	15.6849	-7.36876	17.3026	0.402088
	rs525106	9	35049468	C	T	0.569	0.544	-0.0375046	0.0084	7.306e-06	0.00629123	16.6804	-34.2519	-4.59337	0.176566
	rs7994271	13	22381294	T	C	0.27	0.272	0.00689617	0.009	0.4414	0.0062921	18.602	-3.17993	17.2112	0.286543
	rs11155783	6	151631717	G	T	0.812	0.819	0.0347009	0.0115	0.002525	0.00629463	19.7676	25.5861	10.7418	0.323666
	rs74284578	3	112442942	A	G	0.923	0.93	-0.0538017	0.0184	0.003389	0.00631879	19.0545	28.947	-8.78943	0.087007
	rs559325	18	33862419	T	C	0.691	0.668	0.012304	0.0087	0.1571	0.00632034	3.82046	-25.7092	-13.4507	0.136891
	rs1954862	11	98274945	C	T	0.413	0.401	0.0242047	0.008	0.002379	0.00632807	-44.8538	-16.7006	-7.93951	0.430162
	rs179228	16	19319697	T	C	0.0665	0.0626	0.0221039	0.0154	0.1521	0.00632877	8.72976	1.03969	18.1606	0.143852
	rs4704666	5	79680718	G	A	0.352	0.371	0.0231011	0.0085	0.006463	0.00633392	12.2394	-32.0721	-8.49888	0.159861
	rs10409348	19	51739226	A	G	0.429	0.424	0.00970278	0.0084	0.2484	0.00633644	25.7517	5.68614	15.7571	0.479582
	rs76490478	18	7357808	C	T	0.831	0.839	-0.0355961	0.0119	0.002699	0.00635198	30.1038	29.5451	-1.65536	0.211833
	rs3736331	1	2318653	G	A	0.942	0.946	0.025502	0.017	0.1325	0.00636335	-1.6032	-1.93547	18.5007	0.143387
	rs72725710	4	146830222	T	C	0.86	0.867	-0.0263029	0.0117	0.02446	0.00638845	1.31582	-1.51877	18.4726	0.215313
	rs74362269	15	31342944	C	T	0.958	0.957	0.0109993	0.0199	0.5813	0.00639956	9.56758	-7.9435	17.7748	0.0556845
	rs12562830	1	23831840	G	A	0.923	0.924	0.0262037	0.015	0.08001	0.00640584	20.2963	9.83772	16.1013	0.145708
	rs12855009	13	106863263	C	T	0.648	0.625	0.0154008	0.0087	0.07714	0.00640938	14.6282	-32.2716	-7.77455	0.153828
	rs2955373	17	17973617	C	A	0.468	0.448	0.0407004	0.0082	6.9e-07	0.0064181	-22.1772	-19.5683	-14.1758	0.389791
	rs1998714	1	34273244	T	C	0.896	0.921	-0.0337016	0.015	0.02439	0.00642008	-55.3945	2.90478	2.58628	0.227146
	rs58077467	11	62773982	A	G	0.819	0.83	-0.0355028	0.0101	0.0004666	0.00642221	-5.84882	-1.18726	18.4348	0.317865
	rs73102089	3	73942124	A	G	0.886	0.894	-0.00270365	0.013	0.8344	0.00642368	7.84031	26.5389	-12.1208	0.142923
	rs4802826	19	52108660	A	G	0.899	0.909	-0.0344983	0.0148	0.01982	0.0064239	15.2975	29.0216	-9.49952	0.134571
	rs10106788	8	12715527	C	T	0.726	0.742	-0.0256974	0.0099	0.009566	0.00643095	9.39495	30.9389	-8.77427	0.342227
	rs4147322	5	81995342	G	A	0.486	0.511	-0.0253999	0.008	0.001428	0.00643964	14.5224	-31.2729	8.83174	0.376798
	rs10992474	9	95565979	G	A	0.735	0.744	-0.0256974	0.0095	0.007052	0.00644583	29.9464	29.2684	-2.76347	0.30116
	rs1338427	10	115126117	A	C	0.375	0.34	0.0199007	0.0089	0.02443	0.00645659	21.1406	-31.9671	-6.06444	0.389791
	rs57893439	10	8149846	A	G	0.761	0.753	-0.0142003	0.0095	0.1359	0.00645887	2.06518	-24.0985	-14.1793	0.11949
	rs78298399	4	27325992	A	G	0.926	0.932	0.0222017	0.0173	0.1981	0.00646791	18.5636	27.3002	-10.1234	0.087935
	rs28421971	21	16744309	T	C	0.948	0.968	-0.0717001	0.0233	0.002133	0.00648035	-55.0074	6.18723	-0.645344	0.172158
	rs11867101	16	50847368	T	C	0.0916	0.0723	-0.0232993	0.0146	0.109	0.00648524	-26.0553	6.05484	16.1265	0.276334
	rs8066264	17	70379197	C	T	0.634	0.653	0.0204985	0.0093	0.02815	0.00649734	-10.0617	-36.3753	-3.32547	0.45406
	rs1332525	9	78148074	G	A	0.369	0.364	-0.0130954	0.0079	0.09675	0.00649882	-11.6454	-9.81204	17.6236	0.470302
	rs867683	12	33375357	T	C	0.708	0.733	0.0221039	0.0099	0.02563	0.00650891	-13.4658	34.7753	-0.520892	0.498608
	rs485064	11	125953664	G	T	0.316	0.316	-0.0130042	0.0087	0.1331	0.00652306	19.3473	22.9786	-12.4822	0.310441
	rs3739593	9	484336	C	T	0.716	0.749	-0.0297996	0.0092	0.001259	0.00653217	44.221	-17.0643	-6.45947	0.464733
	rs6073949	20	44531878	G	A	0.508	0.475	0.0223973	0.0086	0.009456	0.00656044	16.2767	-35.4272	0.606408	0.293968
	rs7944009	11	62237651	G	A	0.59	0.567	-0.00150113	0.0086	0.8656	0.00657134	17.1046	-25.9966	-11.846	0.191183
	rs114466224	3	184419447	T	G	0.954	0.956	-0.0297996	0.019	0.1169	0.00657311	4.60369	-0.926091	18.3367	0.0969838
	rs55771644	8	112350682	G	T	0.662	0.635	0.0392015	0.0083	2.493e-06	0.00657633	17.8121	-28.12	-10.427	0.172158
	rs9643612	8	50430756	C	T	0.339	0.315	0.0204005	0.0087	0.01849	0.00658924	47.0063	4.03658	-8.84765	0.493968
	rs17155647	5	102990964	A	G	0.912	0.914	-0.0156011	0.014	0.264	0.00660553	18.208	4.64394	16.9853	0.135035
	rs2045564	8	21209284	C	T	0.557	0.57	-0.0143018	0.0082	0.0817	0.00660572	32.3769	8.28086	-14.0927	0.423434
	rs79110962	9	14432953	T	C	0.931	0.931	-0.00839514	0.0152	0.5819	0.00661551	5.38343	-8.2196	17.9322	0.0928074
	rs6127726	20	54898105	T	G	0.824	0.834	-0.0293979	0.0115	0.0107	0.00661589	21.9035	32.5663	-0.203705	0.241763
	rs2625932	12	95001344	C	T	0.608	0.593	0.014997	0.0084	0.07435	0.0066211	16.604	-34.2276	-4.33511	0.173086
	rs11016939	10	129048929	A	G	0.688	0.681	-0.0124978	0.0081	0.1208	0.00662642	20.3233	-14.6229	15.4453	0.303944
	rs816205	12	118007628	T	C	0.285	0.266	-0.0180011	0.0098	0.06661	0.00664589	10.0044	-30.5405	-9.96817	0.463341
	rs4680525	3	159530474	A	G	0.871	0.871	0.0217028	0.013	0.09539	0.006649	29.1082	25.9621	7.41111	0.215081
	rs12038282	1	164534207	A	G	0.825	0.83	-0.0130042	0.0115	0.2592	0.00665558	19.4946	29.2864	-8.17595	0.21949
	rs77404589	18	5664360	T	C	0.801	0.786	0.0263011	0.0101	0.009337	0.00668075	9.19216	-23.0261	-14.1718	0.0649652
	rs1441443	3	73923210	A	C	0.657	0.674	0.0082955	0.0086	0.3329	0.00668665	1.38617	27.4055	-11.8092	0.409745
	rs111949886	12	125416169	G	A	0.762	0.76	-0.0319965	0.0097	0.000982	0.00669626	25.6944	14.8205	-14.2282	0.187703
	rs9434618	1	8200578	A	G	0.0474	0.0486	-0.0176956	0.019	0.3517	0.00670741	14.8332	1.57473	17.5357	0.1
	rs11045102	12	20321974	T	C	0.737	0.74	-0.0114958	0.0095	0.2226	0.00672079	24.919	12.4111	14.701	0.350116
	rs34318962	2	17378179	T	C	0.465	0.444	-0.0306963	0.0083	0.0002155	0.00672082	9.83362	-35.0118	5.31274	0.374246
	rs6539964	16	86745036	A	G	0.0732	0.0718	-0.0185001	0.0171	0.279	0.00673832	16.5018	30.2336	-7.98799	0.12065
	rs61942307	12	113514948	C	T	0.583	0.578	0.0172995	0.0085	0.04098	0.00674208	35.5318	25.8433	-3.51985	0.419954
	rs16825275	1	164109278	T	C	0.913	0.918	-0.011597	0.0161	0.4719	0.00675394	21.7207	29.1462	-7.57215	0.108817
	rs4748887	10	23716176	A	G	0.887	0.909	0.0400953	0.0155	0.009664	0.00676598	-41.7741	21.1881	-5.10345	0.264965
	rs13191834	6	136860731	T	C	0.889	0.886	-0.00619918	0.0128	0.6301	0.00677242	17.2727	-3.06288	17.2563	0.142923
	rs9483704	6	134742257	C	T	0.459	0.483	0.0138043	0.0081	0.08984	0.00677954	25.6347	-31.0572	4.84116	0.279582
	rs1317443	3	1710731	C	A	0.73	0.733	-0.0010005	0.009	0.9124	0.00678262	29.3688	25.204	-8.25794	0.262413
	rs133064	22	41071731	A	G	0.322	0.331	0.0203025	0.0083	0.01396	0.00679744	-2.5714	-22.2483	14.966	0.308121
	rs12500026	4	54728147	C	A	0.498	0.483	0.0214973	0.008	0.007205	0.00680034	46.8432	15.1576	4.0349	0.449188
	rs6924365	6	91816034	A	G	0.815	0.833	0.00630011	0.0111	0.5693	0.00680922	-3.79742	30.2591	-9.69558	0.286079
	rs10923025	1	88579746	T	G	0.805	0.83	0.0198026	0.0114	0.08242	0.00683682	-18.584	31.1289	-6.57691	0.358469
	rs4956162	4	109104134	G	A	0.671	0.657	-0.00999983	0.0083	0.2289	0.0068611	3.2422	-21.1933	-15.1316	0.164733
	rs1679857	1	53182822	G	A	0.81	0.811	-0.0128016	0.0106	0.2258	0.00686298	25.246	23.8504	-10.5521	0.180046
	rs10276556	7	19567484	C	T	0.476	0.452	0.00840458	0.008	0.2931	0.00687809	13.257	-24.9294	-12.8537	0.308353
	rs7005897	8	73425180	C	T	0.917	0.941	-0.0589966	0.0172	0.000591	0.00690882	-51.3108	12.7263	-2.10805	0.228538
	rs10010695	4	110926730	G	A	0.786	0.819	0.00370313	0.0111	0.7403	0.00691201	-24.7815	29.8359	5.68536	0.435963
	rs56093106	9	112378155	T	C	0.886	0.876	0.00880116	0.0117	0.4545	0.0069244	12.9235	-11.9687	16.8255	0.108121
	rs6991391	8	75635436	G	T	0.664	0.663	0.00970278	0.0083	0.2431	0.00692681	29.5318	19.7632	-11.4283	0.27007
	rs35348873	3	134609699	A	G	0.703	0.708	0.0107025	0.0092	0.2435	0.00692803	20.3789	23.8348	-11.6968	0.298144
	rs73399231	12	117086844	A	G	0.914	0.92	-0.00650109	0.0147	0.6572	0.00694393	-4.51031	-7.84445	18.0185	0.167285
	rs11623941	14	30113632	G	T	0.944	0.944	-0.0503043	0.0162	0.001962	0.00695725	7.08562	-5.55115	17.9858	0.0886311
	rs6575677	14	99063714	T	C	0.288	0.274	0.0243023	0.0091	0.007792	0.00696378	14.077	29.6989	-8.88922	0.340139
	rs6662955	1	26841171	G	A	0.3	0.27	0.00620074	0.0099	0.5352	0.00696961	6.80736	-30.4416	-10.2447	0.464965
	rs34165419	9	107676026	C	T	0.899	0.902	-0.00729656	0.0132	0.5788	0.00697792	10.1942	0.738201	17.9067	0.180974
	rs12460165	19	53338221	G	A	0.843	0.85	-0.0201007	0.0111	0.06897	0.00699993	-9.57722	-7.58492	17.8578	0.22529
	rs7666153	4	62163291	C	T	0.401	0.399	0.0160997	0.0084	0.05408	0.0070062	14.4174	17.0443	-15.2799	0.372622
	rs9471311	6	40306299	T	C	0.817	0.814	-0.0235962	0.0097	0.01536	0.00700933	3.70516	-14.6231	16.9281	0.198144
	rs143770997	6	122483506	C	T	0.919	0.916	0.00760104	0.0143	0.5934	0.0070131	15.7431	-1.82	17.4023	0.119954
	rs75361132	5	180055849	T	G	0.888	0.905	-0.023801	0.0168	0.1571	0.00702462	14.3489	31.4048	-7.06604	0.141299
	rs13253327	8	9310458	G	A	0.343	0.333	0.0117013	0.0087	0.1795	0.00702792	12.8018	29.7111	-9.0723	0.379582
	rs10764201	10	20379378	C	T	0.423	0.442	0.0212036	0.0082	0.009775	0.00703127	1.61414	-29.1204	-11.412	0.200696
	rs11078677	17	7321858	C	T	0.692	0.679	-0.00680309	0.0085	0.4264	0.00703402	15.1824	-16.376	-15.6477	0.138515
	rs10033063	4	189139054	A	G	0.933	0.942	0.00669752	0.0161	0.6803	0.00703448	-18.5704	-0.756242	17.4292	0.195128
	rs61852291	10	63696114	C	T	0.796	0.785	0.00560427	0.0098	0.5683	0.00704827	7.98259	-23.1247	-14.1113	0.0709977
	rs12486970	3	4697927	A	G	0.786	0.773	-0.00739729	0.0101	0.4677	0.0070502	8.12065	-22.7493	-14.2511	0.0737819
	rs17072364	4	182747188	A	G	0.833	0.837	0.00840458	0.0111	0.4495	0.00705818	17.0067	28.9629	-8.88319	0.191647
	rs9921702	16	22074108	G	A	0.661	0.686	-0.0212951	0.0086	0.01272	0.00706588	-1.21547	-22.5844	-14.6364	0.457541
	rs12408758	1	156608394	A	C	0.686	0.683	0.00870203	0.0083	0.2939	0.00707173	21.7294	-1.19618	16.5926	0.353596
	rs12952969	17	80417566	C	T	0.651	0.655	-0.0192032	0.0084	0.02181	0.0070897	18.7049	20.1075	-13.6455	0.324826
	rs6506525	18	7688826	C	T	0.435	0.417	0.000499875	0.0081	0.9509	0.00710531	12.9672	-8.73049	-17.2821	0.380278
	rs13254291	8	94281810	T	C	0.61	0.597	-0.00690378	0.0082	0.3983	0.00712646	12.0809	-14.5747	-16.369	0.196752
	rs12427105	12	111359541	C	T	0.975	0.978	-0.048004	0.0268	0.07289	0.00712734	0.693758	-0.853968	18.3053	0.0844548
	rs10512136	9	86252152	G	A	0.658	0.667	-0.0309954	0.0087	0.0003471	0.00712814	25.2743	30.1387	-4.29053	0.368445
	rs11740056	5	167683511	G	A	0.543	0.519	0.0150955	0.0079	0.05453	0.00713177	12.1068	-24.8447	13.0147	0.371926
	rs980349	8	127071167	A	G	0.163	0.142	0.0311013	0.0111	0.005201	0.00713335	-54.2138	1.90307	-3.84522	0.267285
	rs12407321	1	100173730	T	C	0.702	0.683	-0.0031951	0.0085	0.7085	0.00715104	12.0336	-28.1404	-11.152	0.113457
	rs16955635	18	50357019	A	G	0.853	0.872	-0.0393959	0.0134	0.003226	0.00715682	5.094	33.661	-5.59502	0.261021
	rs144874310	9	16656342	T	C	0.98	0.98	0.0134985	0.028	0.6295	0.00716267	7.05479	-3.86484	18.0269	0.0556845
	rs79822555	8	117407724	C	T	0.645	0.679	-0.0271965	0.0092	0.003278	0.0071637	26.1312	-29.0823	-6.81276	0.396984
	rs7586751	2	160958145	T	C	0.802	0.786	0.0225049	0.0101	0.02634	0.00717878	6.12662	-21.6073	-14.7715	0.0684455
	rs62001307	15	27561799	G	T	0.533	0.505	0.0143959	0.0087	0.09981	0.0071953	11.3141	-26.1895	-12.3444	0.252436
	rs1058319	20	62374389	C	T	0.79	0.801	-0.0352956	0.0105	0.0008067	0.00720537	30.2545	29.0345	-1.33119	0.238283
	rs6563	9	139389184	A	G	0.472	0.478	-0.00830439	0.0081	0.3043	0.00721621	5.62467	-14.1829	16.8834	0.489559
	rs155629	5	72216431	C	T	0.831	0.828	0.00550482	0.0102	0.5886	0.00722011	20.1922	16.4114	-14.6289	0.140835
	rs2654205	15	82412398	G	A	0.233	0.24	0.0147999	0.0096	0.122	0.00722451	6.03292	-22.4398	-14.4534	0.0765661
	rs829917	6	45703654	C	T	0.801	0.806	-0.0127003	0.01	0.2046	0.00723149	20.7662	25.0543	-10.7991	0.190951
	rs4539990	4	145092857	T	C	0.188	0.191	-0.00280393	0.0104	0.7916	0.00723551	4.90509	-12.8135	17.1677	0.198144
	rs79557099	12	106287101	T	C	0.786	0.773	-0.00650109	0.0095	0.4936	0.00723773	8.3029	-22.3799	-14.3273	0.0689095
	rs960243	1	20058237	A	C	0.754	0.763	0.00139902	0.0098	0.8892	0.00724185	6.21716	23.8787	-13.3295	0.288863
	rs16841638	3	134143919	T	C	0.834	0.847	-0.0175023	0.0106	0.09769	0.00725806	1.59293	9.59736	17.4542	0.315313
	rs1002667	2	169477814	A	G	0.762	0.764	0.0456041	0.0088	2.223e-07	0.0072595	-15.3177	-5.78823	17.5437	0.359861
	rs12089327	1	210290148	A	G	0.845	0.861	-0.0577033	0.0158	0.0002646	0.00726442	23.1107	31.1181	-3.67236	0.12877
	rs112279410	2	241292064	T	C	0.928	0.931	-0.0344051	0.0187	0.06582	0.00726443	7.5831	29.204	-10.0392	0.12065
	rs10498060	2	219431291	G	A	0.791	0.781	-0.023197	0.0099	0.01901	0.00726678	8.53487	-23.7912	-13.726	0.0772622
	rs78373264	2	101586301	C	T	0.978	0.98	-0.0377019	0.0264	0.153	0.00728037	7.25794	-2.61443	18.0279	0.063109
	rs9457789	6	160380789	G	A	0.691	0.701	-0.0211011	0.0086	0.01409	0.00728689	10.9386	24.6323	-12.5731	0.324594
	rs34967758	8	53459383	C	T	0.922	0.929	0.0145043	0.0186	0.4355	0.00731422	17.0867	27.3562	-10.017	0.0777262
	rs12638598	3	45969992	G	A	0.868	0.879	-0.0102019	0.013	0.4353	0.0073226	4.90431	28.2795	-10.8785	0.201856
	rs1538246	10	8367870	A	C	0.743	0.748	0.0251998	0.0096	0.009042	0.00732545	17.1485	24.4434	-11.8238	0.260789
	rs9540486	13	31773034	T	G	0.707	0.694	-0.0136021	0.0087	0.1194	0.00732671	12.7411	-28.0057	-11.0741	0.12297
	rs6132506	20	22309227	G	A	0.88	0.884	0.0120965	0.0125	0.332	0.0073447	13.7815	25.6789	-11.6401	0.135499
	rs2980874	8	126444788	G	A	0.634	0.623	0.00720399	0.0085	0.396	0.00734677	17.6155	4.89765	-17.0279	0.248724
	rs11549775	14	94522004	C	T	0.497	0.524	-0.014799	0.0084	0.07768	0.00734987	13.527	-35.3398	-2.22716	0.304176
	rs597563	1	39194716	C	T	0.888	0.89	-0.0305004	0.012	0.01073	0.00735431	7.99364	-8.8397	17.5484	0.134107
	rs75409515	1	206613968	G	T	0.965	0.967	0.0138043	0.0225	0.5388	0.00735608	3.41281	-0.962568	18.1932	0.0953596
	rs10200436	2	105185254	A	G	0.788	0.81	0.0098018	0.0099	0.3201	0.00736284	-23.2225	23.0519	-11.5218	0.333411
	rs1158119	10	68355966	G	A	0.64	0.656	-0.0164038	0.0088	0.0632	0.00737746	8.89056	31.693	-7.56257	0.471462
	rs731671	20	37515333	G	A	0.536	0.544	0.0208021	0.0077	0.007111	0.00739839	7.91012	-18.7488	15.5938	0.485847
	rs72657044	4	79213133	A	G	0.705	0.694	-0.0208968	0.009	0.01954	0.00739896	6.90046	-24.7778	-13.3674	0.103016
	rs1824848	1	150139579	A	G	0.181	0.175	-0.0657019	0.0109	1.704e-09	0.00741407	-48.6547	-4.68226	-8.56528	0.230162
	rs11746358	5	998364	G	A	0.112	0.091	-0.0297996	0.0137	0.02925	0.0074152	-53.3514	7.96327	-2.09983	0.239211
	rs9349322	6	45634092	A	C	0.742	0.76	0.0082955	0.0093	0.3698	0.00742146	-14.1141	27.4479	-10.5538	0.357773
	rs35573925	19	54752836	C	T	0.935	0.935	-0.00389759	0.017	0.8204	0.00742645	0.400305	-7.94111	17.9092	0.103248
	rs12239247	1	92135732	C	T	0.91	0.916	0.0082955	0.0159	0.6032	0.0074316	14.8981	29.5846	-8.60436	0.124594
	rs10810645	9	16845726	A	G	0.502	0.474	0.0178989	0.0083	0.03167	0.00743733	20.1507	-25.4064	-11.2657	0.272158
	rs10824441	10	78490195	G	A	0.665	0.644	0.0105046	0.0087	0.2301	0.00744145	10.8591	-27.5584	-11.5485	0.113689
	rs2189336	17	5326162	G	A	0.408	0.42	0.0397014	0.0082	1.34e-06	0.00745428	7.92698	-27.329	-11.9725	0.186311
	rs62135780	2	38008668	T	C	0.884	0.882	0.0139029	0.0124	0.262	0.00745609	3.75887	-10.0097	17.5873	0.145476
	rs28635091	2	159045176	T	C	0.597	0.612	-0.0208049	0.0081	0.01011	0.00745661	-42.704	-1.79017	-11.6452	0.442691
	rs140796386	13	81116525	G	A	0.927	0.929	-0.022399	0.0147	0.1271	0.00746157	17.1721	5.81959	16.7929	0.141531
	rs17033267	3	10671507	A	C	0.902	0.908	-0.0170037	0.0146	0.2435	0.00746538	11.8729	29.0219	-9.59291	0.137819
	rs6759948	2	158889593	A	G	0.424	0.448	-0.00389759	0.0085	0.6462	0.00746823	13.294	-33.7347	-5.65871	0.212761
	rs6045038	20	17848968	C	T	0.976	0.98	-0.0798986	0.0287	0.00543	0.00748379	-3.2132	-4.1061	18.1693	0.0812065
	rs12797268	11	128093237	C	T	0.527	0.513	0.0126003	0.0076	0.09516	0.0075032	25.0489	6.56049	-15.7021	0.341299
	rs9635490	16	24277597	C	T	0.932	0.936	0.0505981	0.0176	0.004016	0.00752766	17.1617	28.6714	-8.87685	0.0842227
	rs10930147	2	165903749	T	C	0.554	0.586	-0.0164953	0.0084	0.04987	0.00753117	16.8733	-29.9538	-8.8347	0.326218
	rs78171916	8	126431457	C	T	0.885	0.88	-0.013298	0.0127	0.2956	0.00754052	14.1521	-7.28038	17.1594	0.12413
	rs6984098	8	435298	T	G	0.747	0.741	-0.012599	0.0091	0.1643	0.00754084	7.71937	-12.9129	16.9281	0.263573
	rs11214126	11	112068219	C	T	0.632	0.616	0.0135971	0.0078	0.08176	0.00755093	20.9607	1.71223	-16.7146	0.226218
	rs11779767	8	18341724	G	A	0.85	0.837	0.0260965	0.0112	0.01942	0.00756299	8.26335	-22.7985	-14.0728	0.0670534
	rs72640136	12	25069774	A	C	0.868	0.868	0.0193025	0.0117	0.09807	0.00758292	19.0197	12.638	15.4278	0.213689
	rs10464520	7	119283017	G	A	0.524	0.508	-0.0181029	0.0075	0.01604	0.00759752	35.8958	-9.53885	12.4745	0.391183
	rs6043787	20	16168372	G	A	0.286	0.279	-0.00060018	0.0094	0.9453	0.00759764	15.5604	27.222	-10.2855	0.316473
	rs1191553	14	29999277	G	A	0.601	0.591	-0.00230265	0.0085	0.7876	0.0076046	33.6366	-1.76781	13.8948	0.385615
	rs12511596	4	29427680	C	T	0.816	0.827	-0.0216016	0.0116	0.06364	0.00760622	19.5439	30.173	-6.66275	0.253364
	rs7769992	6	144038185	C	T	0.919	0.942	0.0423984	0.0168	0.01137	0.00760725	-50.4906	13.5639	-1.39509	0.236195
	rs1865498	15	33794585	A	G	0.736	0.719	0.00489799	0.0093	0.5981	0.00761644	12.2687	-28.1728	-10.9289	0.106729
	rs10993413	9	97729136	G	A	0.925	0.926	-0.0262002	0.0149	0.07822	0.00762202	11.639	-11.1794	16.9009	0.0937355
	rs10423209	19	13697639	T	C	0.309	0.288	0.012304	0.0098	0.2107	0.0076265	18.0224	30.9949	5.76791	0.474478
	rs9635746	17	61142211	A	G	0.834	0.825	-0.0177974	0.0101	0.07762	0.00762808	15.7852	-14.8365	15.7731	0.151276
	rs4383094	15	81694972	T	C	0.19	0.186	0.0218006	0.0113	0.05382	0.00764514	30.96	28.5437	0.0842813	0.216937
	rs10897965	11	71028988	T	C	0.878	0.879	0.0288984	0.0113	0.01066	0.0076462	4.3522	0.617153	18.0785	0.208585
	rs11740072	5	124635329	C	T	0.555	0.536	-0.00940408	0.008	0.2396	0.00764655	9.83614	-23.6066	-13.584	0.244084
	rs7683349	4	127201582	C	T	0.794	0.789	0.00259663	0.0092	0.7774	0.00764959	6.51437	-12.5728	17.0332	0.210905
	rs2826342	21	21889120	A	G	0.474	0.46	0.0199007	0.0079	0.01202	0.00765389	29.0143	10.6566	-14.1956	0.423666
	rs11160666	14	102398744	C	A	0.845	0.863	0.0312952	0.0115	0.006513	0.00765535	-52.9353	-2.30387	5.5128	0.280278
	rs2429553	17	38878827	G	A	0.498	0.511	0.00919757	0.0079	0.2431	0.00765544	30.3516	5.7665	-14.6282	0.365429
	rs2873940	18	65819596	C	A	0.87	0.888	-0.0234017	0.0134	0.08045	0.00767287	-9.63513	29.5858	-9.43058	0.242691
	rs60151272	2	46187641	A	G	0.92	0.926	-0.0122953	0.0168	0.4645	0.00767735	21.6306	28.8364	-7.39568	0.108121
	rs4846827	1	217423863	G	T	0.87	0.874	0.0168964	0.0123	0.1686	0.00767845	24.1407	26.5491	-8.65181	0.148492
	rs7516695	1	4098478	G	T	0.904	0.928	-0.0490957	0.0154	0.001375	0.00771019	-49.7846	11.7763	-4.58213	0.226682
	rs12603284	17	2771512	C	T	0.835	0.843	-0.0282966	0.012	0.018	0.00771405	25.3581	30.0585	-3.77204	0.216009
	rs77502276	1	202028393	T	C	0.828	0.821	0.0136958	0.0102	0.1812	0.00772616	19.1741	-2.59251	16.7906	0.202784
	rs905307	2	109698148	G	A	0.794	0.808	0.0298986	0.011	0.006525	0.00773346	-6.06644	32.6286	-6.67285	0.335963
	rs7934001	11	20401835	T	C	0.168	0.152	-0.0185001	0.0116	0.1105	0.00773917	4.6343	31.3629	-8.17039	0.250812
	rs1790351	11	71140252	T	C	0.0941	0.0833	0.00370313	0.0134	0.7811	0.00774064	-12.2579	5.55498	17.504	0.243852
	rs9532542	13	41005455	C	T	0.477	0.46	-0.0154995	0.0076	0.04102	0.00774236	26.6909	3.07655	-15.626	0.376102
	rs74476960	3	149289856	T	G	0.883	0.887	0.0231011	0.0132	0.08102	0.00774248	15.9512	29.3084	-8.48582	0.157541
	rs10951879	7	5327148	G	T	0.508	0.496	-0.0266007	0.0081	0.0009937	0.00774295	3.05563	-21.7673	-14.691	0.293503
	rs4555788	5	136024178	G	A	0.758	0.742	0.0126003	0.0089	0.1564	0.0077692	14.8806	-23.2692	13.1636	0.173086
	rs1491708	3	43911578	C	T	0.688	0.691	-0.0421979	0.0084	5.527e-07	0.00777404	30.8449	17.7662	-11.5848	0.270534
	rs4354774	12	31888984	C	T	0.795	0.806	0.025502	0.0112	0.02253	0.00777484	19.8345	27.1388	9.02834	0.32297
	rs41355045	2	108993440	C	T	0.977	0.978	-0.0372035	0.0274	0.1745	0.00778533	11.4364	-0.62339	17.646	0.0617169
	rs17079410	13	24412180	A	G	0.877	0.898	-0.0120017	0.0171	0.4825	0.00778684	18.8896	28.9724	-8.05025	0.0900232
	rs11614554	12	115670859	C	A	0.957	0.959	-0.0523992	0.0194	0.006869	0.00780147	3.0253	-5.16947	17.9879	0.0723898
	rs6027938	20	59544545	A	G	0.0312	0.0304	0.0346043	0.023	0.1324	0.00780196	9.54285	-2.08364	17.7793	0.0682135
	rs17694606	8	69990385	C	A	0.805	0.793	0.0106036	0.0104	0.3092	0.00780421	8.11568	-22.4738	-14.146	0.0668213
	rs113610632	5	125873501	T	C	0.884	0.886	-0.0277001	0.0124	0.0256	0.0078072	5.23973	-6.62817	17.8056	0.14942
	rs77818659	18	67203784	C	T	0.866	0.86	-0.0156011	0.0115	0.1742	0.00781302	11.35	-14.5969	16.2569	0.113921
	rs1397491	4	24199678	T	C	0.798	0.782	0.0135971	0.01	0.1746	0.00781695	9.08309	-23.1963	-13.7748	0.0737819
	rs2281651	14	55252614	C	T	0.672	0.659	0.0320024	0.0081	7.567e-05	0.00783266	16.3669	7.63417	-16.7812	0.24478
	rs7742883	6	16258216	A	G	0.465	0.491	-0.0172988	0.0081	0.03296	0.00784079	13.5313	-30.3185	-9.08547	0.265429
	rs10964265	9	19743059	C	T	0.909	0.915	-0.015002	0.0173	0.3855	0.00785534	19.6503	29.7308	-6.99819	0.108121
	rs1909381	3	7427465	T	C	0.77	0.751	0.0326995	0.0099	0.0009689	0.00786209	8.87846	-23.9071	-13.4747	0.0835267
	rs72820357	17	1523926	G	A	0.72	0.704	0.00400198	0.0092	0.6615	0.00786935	13.889	-22.7401	-13.453	0.126218
	rs12035608	1	205541515	C	A	0.6	0.596	0.0193025	0.008	0.01644	0.00787554	26.3358	18.8619	-12.3583	0.366589
	rs2887286	1	1156131	T	C	0.697	0.713	0.0297044	0.0102	0.003784	0.00787758	-3.37077	-33.4715	-7.53881	0.478886
	rs1661466	3	135182363	C	T	0.477	0.484	-0.0263953	0.0079	0.0008827	0.00788811	-34.6593	-20.2501	-10.301	0.421346
	rs2993498	1	3023395	T	C	0.366	0.386	-0.00859685	0.0083	0.3007	0.00789266	1.75339	-21.0395	-14.9453	0.203712
	rs1787861	18	13833487	A	G	0.287	0.29	-0.0312018	0.0085	0.0002264	0.00789407	23.2161	11.9042	14.8159	0.387471
	rs6842342	4	84109204	C	T	0.0646	0.0453	0.0379988	0.0197	0.05387	0.00790405	-53.6897	5.1165	-2.74969	0.160325
	rs6495128	15	75195514	G	T	0.672	0.681	0.0246048	0.0087	0.00448	0.00791663	16.2505	21.0753	13.097	0.471694
	rs13168185	5	23430768	A	G	0.686	0.696	-0.00820356	0.0082	0.3153	0.00791814	-12.7936	-4.89985	17.6507	0.441067
	rs9291139	4	7612542	T	C	0.407	0.411	-0.0149005	0.0084	0.07825	0.00792972	33.2198	23.2385	7.06502	0.472158
	rs35436671	7	22775508	G	A	0.329	0.355	0.018704	0.0086	0.03001	0.00794408	13.1249	-29.7216	-9.59116	0.129466
	rs4896421	6	139358208	A	G	0.52	0.532	-0.0154995	0.0081	0.0565	0.00794723	-30.8998	-20.4159	-11.4239	0.419722
	rs549848	1	94524856	T	C	0.735	0.719	-0.00959589	0.0086	0.269	0.00795003	15.608	-16.418	-15.3492	0.137819
	rs2995730	20	23322836	A	G	0.802	0.789	-0.0130042	0.0098	0.1867	0.00795506	16.865	-17.5663	14.8547	0.155916
	rs6085262	20	5727600	C	T	0.802	0.806	0.00039992	0.0096	0.9647	0.00795652	9.70943	-2.54151	17.7258	0.245012
	rs6017883	20	45131759	C	T	0.846	0.854	-0.00959589	0.0122	0.4323	0.0079572	16.7154	31.7753	-5.21759	0.224594
	rs704087	12	89804389	G	A	0.574	0.558	-0.0399994	0.0082	1.148e-06	0.00795885	15.0163	-27.4322	-10.8574	0.232251
	rs78659821	10	92352339	A	C	0.94	0.942	-0.0297996	0.0169	0.07701	0.00796305	17.5576	8.96041	16.226	0.117169
	rs12448881	16	79809014	G	A	0.288	0.265	-0.0253999	0.0088	0.003806	0.00796334	46.8037	-6.127	-8.08868	0.49884
	rs56993078	16	10355514	G	A	0.918	0.919	0.00649884	0.0146	0.6547	0.00797176	6.07403	-6.26594	17.7601	0.112529
	rs2642133	7	67589112	T	C	0.328	0.342	-0.00569619	0.008	0.476	0.00798374	21.205	-6.68987	-16.3106	0.192807
	rs2064258	22	40534964	T	C	0.531	0.537	0.0203025	0.0078	0.009239	0.00798466	38.3246	6.59613	-12.0491	0.393735
	rs10192293	2	160752448	T	G	0.787	0.789	-0.0328022	0.0091	0.0003199	0.00798984	20.5801	-8.82987	16.0608	0.215777
	rs34516251	11	128310346	G	A	0.829	0.814	0.00430074	0.0102	0.6729	0.00801813	8.13742	-21.6709	-14.3949	0.0645012
	rs1525352	2	216263336	G	A	0.374	0.377	-0.00060018	0.0079	0.9443	0.00802066	-10.1801	-19.4347	15.3153	0.387935
	rs2032305	21	31378933	G	A	0.311	0.296	-0.0222047	0.0083	0.007279	0.0080238	-25.4484	-1.03244	16.2506	0.49536
	rs28627171	15	84128079	G	A	0.598	0.594	-0.0198048	0.0077	0.01006	0.00803032	7.32073	-16.4962	16.0807	0.403712
	rs948070	11	124021555	G	A	0.644	0.627	0.0252973	0.0078	0.00124	0.0080358	24.08	2.00127	-16.0917	0.238515
	rs1536644	6	167272242	G	A	0.121	0.0935	0.0364959	0.0131	0.005505	0.00803818	-48.7479	5.51543	7.96659	0.3
	rs2035952	12	92443257	T	C	0.526	0.531	-0.00979784	0.008	0.2187	0.00803874	27.0467	19.9007	-11.6803	0.459629
	rs11258681	10	13910051	C	T	0.921	0.927	-0.0266007	0.0169	0.1156	0.00804254	21.7429	22.4004	11.4475	0.17935
	rs1151500	11	65481166	T	C	0.102	0.0991	-0.0444954	0.0123	0.0002826	0.00804738	-7.97143	-1.4494	17.9924	0.208585
	rs7203895	16	62721779	A	G	0.973	0.976	-0.0258	0.0263	0.327	0.00804757	-1.6207	-4.36416	18.0455	0.0730858
	rs7530281	1	234858895	T	G	0.911	0.933	-0.0335981	0.0166	0.04362	0.0080487	-53.2543	8.18782	0.328883	0.241763
	rs1294561	14	91004133	A	G	0.369	0.349	0.00890027	0.0083	0.2813	0.00805144	-11.9427	25.6047	-11.7667	0.462645
	rs6485579	11	44896304	C	T	0.786	0.773	-0.0217958	0.0095	0.02227	0.00806158	8.70502	-23.3631	-13.6683	0.0793503
	rs12650953	4	40141694	G	A	0.879	0.88	0.0271968	0.0122	0.02515	0.0080727	15.6706	11.303	16.0293	0.199304
	rs11927965	3	34229700	A	G	0.547	0.517	0.00899938	0.0083	0.2782	0.00808733	2.636	-31.8341	-8.95935	0.243852
	rs2904186	20	48214275	A	C	0.688	0.67	0.0162965	0.0087	0.06043	0.0081052	19.9529	-20.8637	13.2207	0.226914
	rs1420814	14	87470273	A	G	0.883	0.875	0.018704	0.0119	0.1152	0.0081179	12.2613	-7.83588	17.1601	0.134107
	rs73075889	7	28510602	G	A	0.857	0.854	0.0197046	0.0113	0.08054	0.00813487	21.2985	26.1011	-9.6267	0.140139
	rs67795055	3	169529895	C	A	0.702	0.699	0.017496	0.0089	0.04902	0.00814207	25.2418	23.2297	-10.4245	0.277958
	rs77292084	17	9379879	C	A	0.814	0.825	-0.0185001	0.0122	0.1315	0.00814797	11.6812	33.0633	-4.52418	0.27935
	rs57792171	7	143075753	G	A	0.916	0.919	0.0178989	0.0164	0.2765	0.00817941	21.1354	29.0663	-7.05299	0.126218
	rs577676	1	170587340	C	T	0.531	0.548	-0.00559563	0.0075	0.4562	0.0081896	23.0111	4.69834	-16.0754	0.380278
	rs57553713	7	64075371	C	A	0.915	0.925	-0.00660174	0.0164	0.687	0.00819021	20.1291	28.7155	-7.7427	0.0967517
	rs1370270	20	54457983	A	G	0.169	0.176	0.0194006	0.0103	0.06055	0.00819157	8.5057	-22.1341	-14.147	0.0612529
	rs12147448	14	65381764	G	A	0.124	0.112	-0.0399994	0.0135	0.003098	0.00819593	2.7107	30.1082	-9.24212	0.210441
	rs17158873	15	84205754	T	C	0.867	0.877	-0.036996	0.0116	0.001431	0.00821574	4.50486	2.14561	17.901	0.228306
	rs34776546	3	23833853	T	C	0.917	0.923	-0.0203048	0.0142	0.1514	0.00822988	-13.5685	-2.17047	17.6214	0.181206
	rs17123113	1	62583676	G	A	0.74	0.77	-0.0248974	0.0104	0.01616	0.00826365	-5.71061	34.4981	-2.70889	0.406265
	rs11780122	8	10020210	C	T	0.714	0.695	0.0298986	0.0092	0.001194	0.00827385	11.0501	-27.7323	-11.141	0.113921
	rs4960064	6	5069988	T	C	0.409	0.412	0.0136958	0.0084	0.1015	0.00830861	38.4054	18.487	-7.88525	0.345012
	rs495669	16	4400287	T	G	0.907	0.905	-0.0326988	0.0134	0.01502	0.00831907	15.0477	-6.35372	16.9722	0.125058
	rs2291597	3	4536403	G	A	0.889	0.89	-0.00640044	0.0129	0.6196	0.00832033	21.3095	10.3379	15.3589	0.167749
	rs12619625	2	229879899	A	G	0.0525	0.0568	-0.0416035	0.0173	0.01638	0.0083359	11.6852	-6.45353	17.2909	0.0774942
	rs2993668	1	11394782	C	T	0.557	0.537	-0.00619918	0.0083	0.4568	0.00833595	9.81466	-28.0106	-11.0928	0.245476
	rs10912633	1	173493312	A	G	0.523	0.518	0.0207042	0.0081	0.01086	0.00834554	32.3567	27.238	-2.10839	0.486311
	rs62374475	5	132475230	G	A	0.915	0.915	-0.0105959	0.0145	0.4672	0.00834671	3.80185	-11.1917	17.2256	0.107425
	rs2870105	7	68625525	C	T	0.836	0.843	-0.0302015	0.011	0.006194	0.00836424	19.6882	21.7841	-12.3795	0.169838
	rs4332462	10	85924829	A	G	0.444	0.468	-0.011597	0.0086	0.1777	0.00839136	13.2623	-33.8418	4.96253	0.270766
	rs34562568	9	2626339	A	G	0.754	0.738	0.0133998	0.0092	0.144	0.00839516	11.5577	-28.2212	-10.7256	0.112993
	rs1356094	3	188395642	T	C	0.61	0.624	0	0.0084	0.9974	0.00841149	-3.96066	27.2774	-11.2364	0.478654
	rs2052858	19	53809915	A	G	0.424	0.445	-0.00190181	0.0084	0.8243	0.00841678	19.851	-22.7426	12.3688	0.293503
	rs909796	22	29650741	C	T	0.615	0.596	-0.00900038	0.0082	0.2713	0.008417	15.4738	-27.6671	-10.4702	0.199072
	rs7088023	10	125640835	G	A	0.441	0.441	-0.0154995	0.0088	0.07701	0.00842308	35.4931	24.915	2.97478	0.486079
	rs10813900	9	32918822	G	T	0.262	0.254	0.00720399	0.0096	0.4542	0.00842365	10.639	24.7848	-12.1679	0.282831
	rs12984339	19	30171271	T	G	0.707	0.69	0.00580313	0.0091	0.5213	0.00842928	7.587	-27.1068	-11.8183	0.134803
	rs77521053	1	234602833	A	G	0.847	0.856	-0.017604	0.0121	0.1471	0.00843609	13.458	30.7544	-7.23631	0.213457
	rs4255827	17	6632501	C	T	0.633	0.657	0.0168964	0.0093	0.06842	0.008438	23.8436	-27.738	-8.31743	0.386079
	rs16972905	18	37793179	G	T	0.865	0.868	0.0200967	0.0132	0.1272	0.0084549	25.9401	29.4479	-3.84085	0.165197
	rs10915571	1	4674429	C	T	0.861	0.879	0.0197046	0.0135	0.1443	0.0084594	-4.34195	32.7384	-6.2479	0.272622
	rs4008948	9	3473360	A	C	0.709	0.743	-0.027104	0.0097	0.00523	0.00847915	-18.2034	32.7087	-2.19483	0.477262
	rs75213442	11	110219660	C	T	0.861	0.866	-0.0378992	0.0115	0.0009897	0.00848871	6.31739	-3.09001	17.8081	0.208585
	rs164347	3	140308518	A	G	0.699	0.728	0.023404	0.0096	0.01467	0.00850797	24.2166	-32.1902	-0.479962	0.454756
	rs7982110	13	59723429	C	T	0.12	0.106	0.0377003	0.0145	0.009365	0.00851019	8.21369	32.1421	-6.49604	0.2
	rs62039718	16	51324675	G	A	0.771	0.766	-0.0344983	0.0097	0.0003814	0.00851474	10.504	-25.6273	-12.3179	0.0863109
	rs34340586	10	17547629	A	C	0.814	0.808	-0.00900038	0.0102	0.3783	0.00852215	7.96386	-23.0538	-13.7337	0.0716937
	rs872103	12	56668174	A	G	0.905	0.906	0.00929665	0.0144	0.5197	0.00853119	23.0058	15.4565	13.7837	0.183991
	rs7720234	5	165189293	G	A	0.903	0.896	0.0215951	0.0127	0.08832	0.00855201	13.3195	-7.05036	17.0441	0.104176
	rs290493	10	114898522	G	A	0.73	0.73	0.0102968	0.0094	0.2724	0.00855587	31.4513	26.1863	-5.03732	0.284919
	rs62270930	3	103028151	C	T	0.876	0.883	-0.0221025	0.014	0.1138	0.00856234	25.5293	24.9393	8.69661	0.214849
	rs2975556	11	61750560	A	C	0.748	0.732	0.0226026	0.0093	0.01472	0.00856642	3.94802	-22.8715	-14.0249	0.100232
	rs1912222	2	215207116	C	T	0.458	0.436	-0.0234017	0.0078	0.002893	0.00857472	29.7253	-25.3148	7.912	0.394432
	rs1904003	10	53803610	G	A	0.112	0.102	-0.00520351	0.0136	0.7026	0.00857712	6.42733	29.1526	-9.66462	0.164501
	rs2884375	6	121246876	C	T	0.382	0.352	0.0172012	0.0091	0.058	0.0085918	-5.95588	-32.2922	-8.29652	0.429002
	rs6416655	16	12918651	T	G	0.887	0.914	-0.0458974	0.0143	0.001339	0.00859442	-39.6917	21.8865	-4.74357	0.289559
	rs1004711	8	20914161	T	G	0.489	0.503	-0.0116982	0.0083	0.1563	0.00859527	-17.3468	-23.0234	-12.9598	0.344084
	rs9372883	6	128198743	C	T	0.85	0.847	0.0284028	0.011	0.01008	0.00859616	18.8188	23.5812	-11.575	0.148956
	rs17789756	8	62411474	C	T	0.675	0.663	-0.0181029	0.0083	0.02893	0.00860873	14.3912	-9.30823	-16.7326	0.179582
	rs12431775	14	57619695	T	C	0.874	0.872	-0.0198966	0.012	0.09692	0.00861419	19.5917	1.87472	16.4986	0.163109
	rs4707557	6	90362783	A	C	0.882	0.893	0.0416025	0.0134	0.001959	0.00861585	-5.40311	29.5183	-9.47846	0.206497
	rs17152307	7	105567522	A	G	0.974	0.974	-0.0374008	0.0254	0.141	0.00861875	8.37592	-6.16737	17.5048	0.0552204
	rs80139003	7	67695756	A	C	0.93	0.934	-0.0162005	0.0146	0.2673	0.00862459	-2.01679	-3.20287	17.9738	0.1529
	rs12604284	18	6714322	C	A	0.88	0.875	0.00860289	0.0116	0.4566	0.00862499	8.87636	-11.5165	16.8484	0.126218
	rs4678646	3	34113178	A	G	0.407	0.404	-0.0163022	0.0085	0.05621	0.00863495	34.6541	25.7249	1.96404	0.453132
	rs62072114	17	44526643	T	C	0.902	0.911	0.00669752	0.0174	0.7005	0.00863518	21.8511	28.392	-7.28675	0.108121
	rs12429957	13	22483744	C	A	0.853	0.851	-0.0156011	0.0108	0.1497	0.00863742	9.03842	-6.28725	17.4479	0.168677
	rs75706346	5	58657740	T	C	0.937	0.935	0.0117013	0.0165	0.4802	0.00863813	9.57379	-9.86276	17.0361	0.0663573
	rs142876650	4	53367697	C	T	0.539	0.51	0.00939572	0.0082	0.2514	0.00863941	23.1444	-32.3459	-1.68199	0.266821
	rs13023518	2	172451659	C	T	0.946	0.944	-0.0128016	0.0175	0.4631	0.0086428	9.33403	-11.7992	16.7659	0.0607889
	rs2251692	2	227589780	A	G	0.379	0.35	-0.00810274	0.0085	0.3401	0.00865117	34.2091	-27.4197	-1.00309	0.390255
	rs27628	5	50230371	C	A	0.628	0.628	0.0117013	0.0084	0.1599	0.00865983	31.3482	25.1225	5.93262	0.426218
	rs74807364	11	96044293	A	G	0.969	0.971	-0.0340016	0.022	0.1218	0.00866011	3.57586	-4.40644	17.8365	0.0784223
	rs10519908	5	125694196	A	G	0.928	0.93	-0.0313049	0.0153	0.0399	0.00866037	14.1496	-0.642647	17.2128	0.101624
	rs10132008	14	28990164	T	C	0.639	0.656	-0.0203966	0.008	0.01037	0.00866543	-30.3867	-7.56587	14.8213	0.486775
	rs28702453	4	100642528	G	A	0.836	0.828	0.0160997	0.0108	0.1352	0.00867336	8.04355	-22.0843	-14.0792	0.061949
	rs669330	11	75249660	C	T	0.59	0.574	-0.00500249	0.0079	0.525	0.00868303	21.1261	-13.8266	-15.0218	0.212993
	rs2051999	17	13080070	T	C	0.168	0.159	-0.0122042	0.011	0.2679	0.00868327	19.6001	16.0364	14.1833	0.282831
	rs12576538	11	61776306	G	A	0.561	0.553	-0.0133994	0.0075	0.07562	0.00868809	24.3321	-2.83296	15.7404	0.433179
	rs6139459	20	4511021	A	G	0.764	0.775	-0.0258	0.01	0.009495	0.00868884	28.0415	26.8185	5.89157	0.314617
	rs12751934	1	45165414	G	A	0.835	0.843	0.0131038	0.0118	0.2685	0.00869549	18.1545	21.0046	12.6089	0.277262
	rs9553987	13	27872371	T	C	0.901	0.908	-0.0340016	0.0151	0.02429	0.00870734	22.8122	30.928	-2.61401	0.15174
	rs13405793	2	135526338	A	G	0.941	0.959	-0.0437952	0.0208	0.03493	0.00871166	-53.837	5.16015	-0.590162	0.175174
	rs2029515	6	69078696	G	T	0.625	0.626	-0.0164038	0.008	0.04178	0.00871453	23.5787	15.5529	-13.8802	0.327842
	rs2226830	21	37875622	G	T	0.25	0.222	-0.0186019	0.0106	0.08016	0.0087248	-23.2969	29.9532	4.93572	0.49652
	rs4739836	8	82830467	G	A	0.868	0.867	0.0320993	0.0121	0.008202	0.00873277	22.2602	26.2144	-9.0477	0.136427
	rs8142245	22	21428956	C	A	0.946	0.964	0.0358014	0.0236	0.1295	0.00873345	-53.6623	5.48917	-1.03822	0.176102
	rs6891834	5	171268203	C	T	0.795	0.801	0.0213994	0.0093	0.02117	0.00876247	2.02749	1.39426	17.8973	0.329234
	rs1408387	10	10584216	T	C	0.792	0.81	-0.0138961	0.0113	0.2187	0.00876837	1.29857	33.1731	-5.53653	0.312993
	rs2111679	18	2709121	T	C	0.636	0.612	0.0212036	0.0079	0.007355	0.00877133	19.9804	-16.8668	-14.4061	0.192343
	rs1443657	15	79386946	C	A	0.545	0.551	0.0307038	0.0076	5.495e-05	0.0087736	27.4491	-12.9241	13.857	0.487703
	rs78102257	2	162632362	C	A	0.832	0.824	-0.0230025	0.0107	0.03178	0.00877602	7.45058	-20.9869	-14.5043	0.0547564
	rs28827575	8	92168709	T	C	0.926	0.944	-0.0380965	0.0162	0.01889	0.00878451	-52.0694	8.07496	-2.91503	0.179814
	rs111337715	12	53800148	C	T	0.93	0.928	0.0098018	0.0161	0.5447	0.00878452	9.72414	-10.1267	16.9595	0.0617169
	rs73306439	17	18866861	G	T	0.945	0.949	0.0158044	0.0175	0.3671	0.00878829	1.31065	-1.09062	17.9493	0.126682
	rs2252138	2	18206898	C	A	0.293	0.307	0.017496	0.0088	0.04751	0.0087959	9.79161	-28.0066	-10.9521	0.136891
	rs4725044	7	7942576	G	A	0.83	0.851	-0.00540458	0.0109	0.6188	0.00885592	-26.6488	9.0126	14.9929	0.379814
	rs10795842	10	11064241	A	G	0.125	0.105	-0.0235962	0.0126	0.06066	0.00886576	-53.5946	5.79107	0.554587	0.274246
	rs12894621	14	97281245	C	T	0.606	0.597	0.0267977	0.0077	0.0005108	0.00888132	-5.09278	-16.8036	16.065	0.416705
	rs10962532	9	16674632	A	G	0.836	0.848	0.00019998	0.0121	0.9872	0.0088844	13.5239	25.1432	11.191	0.32877
	rs7914195	10	31827858	T	C	0.864	0.895	-0.0275973	0.0127	0.02976	0.00889184	-49.4136	12.4862	3.6169	0.328074
	rs7807769	7	151450376	A	C	0.356	0.373	-0.0130042	0.0084	0.1193	0.00889675	-6.63154	-25.0879	-12.9472	0.208817
	rs11053580	12	10249358	C	T	0.225	0.216	0.0160997	0.0101	0.1111	0.00889762	21.9847	24.305	10.038	0.330858
	rs3949960	9	12781502	C	T	0.38	0.349	-0.0123965	0.0093	0.183	0.00890492	16.3294	-34.1889	-1.74857	0.37819
	rs7543038	1	164723835	G	T	0.587	0.596	-0.00889948	0.0078	0.2565	0.00892263	1.47982	-3.60244	-17.8956	0.453596
	rs2286976	4	15516389	C	T	0.914	0.92	0.018704	0.0147	0.2032	0.00893119	14.1178	27.3212	-9.97586	0.106729
	rs17078346	3	45845748	A	C	0.905	0.907	0.0182033	0.0136	0.1788	0.00894386	-6.27193	-7.79918	17.5534	0.162181
	rs113936998	4	101826214	T	C	0.89	0.891	-0.0180011	0.0141	0.2007	0.00896887	19.7429	23.8504	-11.1296	0.1058
	rs2625005	15	81885352	T	C	0.748	0.757	-0.0105959	0.0093	0.2565	0.00897277	8.98253	24.9205	-12.0947	0.269838
	rs147330997	10	53980455	T	C	0.979	0.982	-0.0981973	0.0288	0.0006566	0.00898181	2.47776	-2.26728	17.8769	0.0709977
	rs7144989	14	35197235	G	A	0.514	0.547	-0.00979784	0.0084	0.2424	0.00898363	11.5043	-34.1093	-4.50722	0.309049
	rs11794455	9	133912764	A	C	0.353	0.333	0.012699	0.0089	0.1505	0.00898861	27.9714	-0.263509	-15.1706	0.475638
	rs2648514	3	9300481	T	C	0.357	0.34	-0.012599	0.009	0.1585	0.00899032	4.84634	28.2898	-10.2849	0.441995
	rs33969260	17	10296486	G	A	0.782	0.772	0.0124028	0.0101	0.2198	0.00900012	8.56018	-24.293	-13.0217	0.0886311
	rs9509957	13	22561684	G	A	0.843	0.844	-0.0256974	0.0122	0.03535	0.00901626	25.575	25.7551	-8.2257	0.164501
	rs6794738	3	1387438	A	G	0.573	0.576	0.0156962	0.0079	0.04853	0.00902193	-32.6187	-13.6255	-12.9008	0.39884
	rs1910236	3	59434420	G	A	0.422	0.447	-0.0194989	0.0082	0.01809	0.00903083	20.1465	-29.1827	8.04791	0.293271
	rs6555716	5	166342289	C	T	0.141	0.142	-0.0183982	0.0117	0.1146	0.00903361	23.1939	24.6485	-9.79356	0.154292
	rs216751	7	28623433	T	G	0.285	0.302	-0.0121029	0.0085	0.1553	0.00904676	-0.578805	-17.6566	-15.7539	0.180742
	rs7228102	18	1231240	C	T	0.889	0.88	0.0280042	0.0127	0.02724	0.00904922	14.122	-8.6925	16.6904	0.114617
	rs67412933	20	60304979	C	T	0.903	0.905	-0.00930314	0.0145	0.5236	0.00905471	18.778	25.9684	-9.98793	0.0993039
	rs4258421	12	76939771	A	G	0.139	0.116	0.0291024	0.0122	0.01692	0.00908086	-53.5581	-0.656018	3.53107	0.27819
	rs13180930	5	53594910	T	C	0.514	0.482	0.0277027	0.0085	0.001143	0.00908873	5.19476	-35.8493	2.10931	0.312297
	rs1353468	11	133570694	A	G	0.362	0.373	-0.00270365	0.0082	0.7407	0.00909626	-4.64484	-20.3878	-14.8615	0.22529
	rs28785587	2	114853270	T	G	0.901	0.918	0.0423025	0.0145	0.003415	0.00910302	-54.1273	2.22378	1.43369	0.231555
	rs2788180	10	115049380	G	A	0.666	0.681	-0.00110061	0.0094	0.904	0.00911538	17.7373	31.1919	4.58063	0.467285
	rs10834	2	177042087	A	G	0.607	0.603	-0.024098	0.0079	0.002327	0.00912548	36.7504	10.9527	11.0768	0.392807
	rs2762180	13	43749805	T	C	0.907	0.911	0.0165031	0.0154	0.2855	0.0091289	12.2898	29.9876	-7.96547	0.128306
	rs62453410	7	20842686	C	T	0.831	0.817	0.0210959	0.0105	0.04531	0.00914544	8.74419	-22.6957	-13.6669	0.0654292
	rs3754659	2	236950634	A	G	0.402	0.423	-0.0216016	0.0078	0.005831	0.00915378	24.226	3.3076	-15.7538	0.254524
	rs12866188	13	92787789	G	A	0.651	0.641	0.0349037	0.0082	2.102e-05	0.00915598	34.7456	4.38894	12.9132	0.374942
	rs57005257	18	12042085	G	A	0.84	0.851	0.0102968	0.013	0.4283	0.00918104	18.3263	32.0779	-2.46433	0.24594
	rs557833	6	125441968	A	G	0.948	0.967	-0.0703044	0.0236	0.00284	0.00918363	-52.9929	5.71197	-2.21524	0.155452
	rs60476107	12	97684882	C	T	0.903	0.908	-0.00920221	0.0146	0.5284	0.00920846	22.1058	10.4813	14.9978	0.16891
	rs9409962	9	137402772	C	A	0.848	0.857	0.00620074	0.0119	0.6027	0.00920938	6.67111	27.9818	-10.3118	0.210905
	rs7098207	10	8686095	C	T	0.299	0.276	0.0145043	0.0086	0.09127	0.00923062	29.6086	-7.19076	-14.3471	0.492111
	rs1450294	8	20589281	C	A	0.869	0.874	-0.0142003	0.0124	0.2548	0.00923278	22.2146	26.5226	-8.62402	0.138747
	rs17083248	4	54517724	C	T	0.817	0.812	0.00870203	0.0097	0.3689	0.00923833	22.5197	0.969898	15.9471	0.203248
	rs17506063	1	222484566	T	C	0.716	0.7	-0.00869772	0.009	0.3371	0.00927278	12.5137	-28.0908	-10.3954	0.116009
	rs6783988	3	177059011	A	G	0.351	0.359	0.0199987	0.0079	0.01146	0.00927444	8.4611	-15.6415	15.938	0.310673
	rs11870594	17	54480478	A	G	0.49	0.478	-0.00680309	0.0079	0.3906	0.00931743	31.3001	-1.91251	-14.3004	0.369838
	rs117894712	17	1646984	G	A	0.957	0.955	0.0165031	0.0198	0.4045	0.00933236	10.666	-4.3683	17.3154	0.0649652
	rs13233308	7	87244960	C	T	0.554	0.531	0.0458048	0.0075	1.23e-09	0.00933249	36.7993	-6.24123	12.1499	0.373318
	rs10039962	5	14935018	C	T	0.814	0.811	-0.0203966	0.0097	0.03511	0.00934273	9.12223	-8.96683	17.0433	0.206497
	rs4834556	4	117481826	A	C	0.677	0.692	-0.0138048	0.0081	0.08762	0.00935118	-20.6294	-2.0227	16.6766	0.477958
	rs11117393	16	88274442	C	T	0.247	0.226	0.00259663	0.0099	0.7942	0.00935216	-27.0084	3.74067	15.487	0.441067
	rs10841937	12	22234133	A	G	0.873	0.883	-0.014799	0.0126	0.2402	0.00936139	11.9201	20.3863	13.5546	0.25058
	rs35499077	17	64790895	T	C	0.513	0.54	-0.0104039	0.0079	0.1862	0.00936638	33.0532	-17.8553	10.5613	0.374246
	rs7209126	17	55300514	G	A	0.733	0.744	-0.0306035	0.0087	0.0004536	0.00940018	-17.0799	-10.724	16.3867	0.339443
	rs2670139	9	126634255	T	C	0.708	0.735	-0.0346018	0.0087	6.651e-05	0.00941183	-54.1387	-0.271459	1.65762	0.436659
	rs72731070	5	12128339	T	C	0.979	0.98	0.0430978	0.0285	0.131	0.00941553	0.922229	-5.16791	17.7191	0.0561485
	rs13110883	4	69633568	A	G	0.483	0.458	0.00479847	0.0082	0.5568	0.00941707	24.6422	-22.9055	10.8886	0.386079
	rs6943438	7	113058364	A	C	0.659	0.683	-0.0041988	0.0093	0.6515	0.00942783	-1.34311	-35.664	-3.11197	0.486543
	rs7427000	3	82015818	G	T	0.354	0.374	-0.0182047	0.008	0.02349	0.00943506	17.4292	-22.3324	12.7187	0.289559
	rs67757198	2	18210158	C	T	0.786	0.785	0.0204005	0.0098	0.03709	0.00943576	23.3986	16.0985	13.2847	0.294432
	rs5768285	22	48419986	G	T	0.283	0.28	-0.0102019	0.0082	0.2143	0.00943631	11.2765	2.18797	17.257	0.352436
	rs4538957	9	113481529	G	T	0.111	0.117	0.0143959	0.0118	0.2224	0.00943668	11.7245	-7.74308	16.9529	0.127146
	rs12624683	20	39986399	C	T	0.904	0.909	0.0273038	0.0156	0.07996	0.00943806	14.9278	26.9637	-9.92504	0.113457
	rs2305485	2	108905048	T	C	0.675	0.682	0.00610135	0.009	0.4992	0.00944731	10.8223	27.6395	-10.0575	0.355684
	rs9507769	13	27273093	T	C	0.865	0.885	-0.0108992	0.0124	0.3798	0.00947771	-53.886	-0.302227	-2.07436	0.234803
	rs12651925	5	164461883	A	G	0.851	0.861	0.00999983	0.0165	0.5451	0.00948049	26.3874	28.5892	3.88269	0.17355
	rs1920142	1	171007053	C	T	0.433	0.412	0.0171029	0.0083	0.04003	0.00948074	30.0988	-13.8202	12.7909	0.490487
	rs61875751	11	5726388	T	G	0.807	0.794	-0.00660174	0.0101	0.5138	0.00948285	8.40708	-22.897	-13.5303	0.0735499
	rs1962845	5	65631360	G	A	0.867	0.882	0.0115036	0.0138	0.4027	0.0094831	4.26751	32.0136	-6.6161	0.218794
	rs12048211	1	167144171	A	C	0.735	0.723	-0.014596	0.0087	0.09403	0.00949486	12.4892	-19.7194	14.3796	0.215081
	rs12368004	12	133440774	C	A	0.427	0.419	0.0173978	0.0081	0.03139	0.00949665	-5.94955	19.4458	-14.605	0.408121
	rs2421198	19	11164968	C	T	0.671	0.68	0.0118989	0.0084	0.1587	0.00950377	0.274479	24.5002	-12.5758	0.343619
	rs61311323	3	115972460	G	T	0.869	0.867	0.00509699	0.0116	0.6626	0.00950834	19.2293	0.595167	16.4129	0.157309
	rs13026163	2	145866511	C	T	0.833	0.842	-0.0386992	0.0116	0.0008846	0.00952082	25.1145	30.1553	-0.0576853	0.216937
	rs77777597	11	3837365	T	C	0.971	0.971	-0.0519988	0.0306	0.08923	0.00954872	10.5988	0.810083	17.3413	0.0563805
	rs2675158	3	11034992	C	A	0.67	0.655	-0.0114048	0.008	0.1554	0.0095534	18.9153	-13.1728	-15.3189	0.169374
	rs72622932	3	48273544	A	G	0.928	0.934	-0.054604	0.0178	0.002109	0.0095625	17.5199	26.5146	-9.70511	0.075406
	rs8087197	18	36062607	C	T	0.375	0.38	0.00219758	0.0088	0.8063	0.0095788	-40.0216	-16.158	-9.32443	0.315313
	rs1006217	10	129149464	T	C	0.875	0.863	0.0418039	0.0114	0.0002426	0.00958703	14.1395	-14.9086	15.5153	0.119954
	rs1016638	14	97497538	G	A	0.796	0.808	-0.0343016	0.0109	0.001694	0.00958738	18.2589	29.3514	-6.99208	0.234571
	rs1706462	12	121786842	C	T	0.25	0.217	0.0219963	0.0095	0.02082	0.00960311	-41.3457	17.2028	7.14313	0.467981
	rs11109228	12	98207977	C	T	0.71	0.716	0.0218006	0.0091	0.01626	0.00961709	21.8248	26.4575	-8.64845	0.303944
	rs10415889	19	17544165	C	T	0.102	0.0934	0.0200967	0.0151	0.1812	0.00961828	8.77363	30.1502	-8.15314	0.156381
	rs72781289	16	26862514	G	A	0.796	0.783	0.0124028	0.0097	0.2013	0.0096264	9.08993	-23.9912	-12.9599	0.0791183
	rs2736109	5	1296759	C	T	0.614	0.607	-0.0181029	0.008	0.02451	0.00964086	24.2067	-9.26569	15.0117	0.335731
	rs4425499	5	132049062	A	G	0.41	0.387	0.0240973	0.0085	0.00476	0.00964805	10.4963	-31.1793	8.24981	0.450348
	rs2660733	4	134627285	C	T	0.699	0.698	-0.0034961	0.0083	0.6728	0.00964845	23.3103	-3.65936	15.6938	0.304408
	rs768260	3	64522698	C	T	0.286	0.263	-0.0290993	0.0093	0.001841	0.00965023	-28.2646	27.1444	-5.77209	0.465661
	rs4261078	1	175074956	A	G	0.529	0.54	-0.00879859	0.0084	0.299	0.00965173	41.7314	17.1892	-5.82741	0.467053
	rs2216637	5	164979595	A	G	0.421	0.444	-0.00240288	0.0088	0.7865	0.00965672	10.9128	-31.6529	-7.58614	0.227146
	rs114249958	6	11240601	C	T	0.949	0.947	0.0227981	0.0191	0.232	0.00966549	5.50817	-8.70117	17.2274	0.0658933
	rs10809961	9	13515654	A	G	0.828	0.838	-0.0232993	0.0121	0.0541	0.00966631	25.2942	29.7418	-2.31974	0.237123
	rs3732120	2	10562462	G	A	0.852	0.859	0.00880116	0.0122	0.4718	0.00967902	28.3652	27.7995	3.60944	0.214617
	rs2237840	8	17487186	G	A	0.933	0.937	0.00590255	0.0186	0.7516	0.00968801	18.1513	25.5209	-10.2186	0.075406
	rs6606897	15	27539309	A	C	0.0858	0.084	-0.00470103	0.0157	0.7624	0.00972088	19.909	24.6524	-10.3879	0.106729
	rs12132507	1	53482013	A	G	0.673	0.648	0.00499749	0.0089	0.5711	0.00973026	18.3886	-31.1391	6.26276	0.19884
	rs6736556	2	64180957	C	T	0.353	0.352	0.0159029	0.0085	0.06331	0.00973283	36.047	23.8364	3.04804	0.371694
	rs1149598	11	76471629	C	T	0.928	0.927	0.0182033	0.0148	0.2183	0.00973327	12.7588	-5.12363	17.0175	0.0914153
	rs3016551	6	162221720	A	G	0.484	0.471	-0.016902	0.008	0.03471	0.00973426	36.2004	8.79872	-11.9283	0.399072
	rs75291763	1	4231558	C	T	0.971	0.973	0.0551982	0.0236	0.01949	0.0097467	1.26222	-0.299858	17.772	0.087239
	rs17663883	13	33985024	G	T	0.925	0.923	-0.0435967	0.0154	0.004572	0.00975009	9.59227	-7.43354	17.0988	0.0858469
	rs3886817	14	34661562	C	A	0.925	0.928	-0.0391983	0.0144	0.006493	0.00975957	-0.612024	-6.83805	17.5562	0.136659
	rs2292013	5	82792625	A	C	0.854	0.864	-0.017197	0.0133	0.1958	0.00976233	18.4616	32.1325	-0.0919538	0.239443
	rs6463627	7	7040907	G	A	0.712	0.735	0.0204985	0.01	0.04109	0.00978719	-11.3271	32.3563	-4.98112	0.45406
	rs117467902	19	4233095	T	C	0.93	0.933	0.0111971	0.0163	0.4906	0.00979776	12.987	5.37756	16.8123	0.145708
	rs28587018	22	34140284	A	G	0.95	0.952	0.031799	0.0177	0.07165	0.00979782	-7.08758	-4.35155	17.6191	0.121578
	rs11216516	11	117595230	C	T	0.771	0.767	-0.0174005	0.0097	0.07355	0.00980318	23.4912	-5.34016	15.532	0.227842
	rs9302028	13	95596431	C	A	0.896	0.905	-0.050399	0.0147	0.0005991	0.00981563	19.3561	29.224	-6.67408	0.142227
	rs678033	1	43528311	A	G	0.834	0.84	-0.00810274	0.0115	0.4816	0.0098213	17.9437	30.2045	-5.93167	0.212065
	rs809131	7	90746610	C	T	0.576	0.546	0.00580313	0.0086	0.4986	0.00984364	9.72323	-33.1878	-5.91003	0.213921
	rs11199974	10	123214477	T	G	0.624	0.602	0.0213015	0.0082	0.009095	0.00984366	0.128342	-26.8953	-11.9006	0.216705
	rs7764338	6	45575972	T	C	0.809	0.828	0.0160013	0.01	0.1091	0.00985499	-37.4516	0.298563	13.0224	0.362877
	rs13038639	20	24893918	G	A	0.724	0.722	-0.00839514	0.009	0.3499	0.00986082	28.0391	20.2202	-10.6868	0.225986
	rs12808088	11	77284168	C	T	0.929	0.934	0.00410158	0.0167	0.8045	0.00986546	18.1252	25.4298	-10.2297	0.0849188
	rs10092463	8	100812300	A	G	0.688	0.681	-0.00900038	0.0082	0.2705	0.00987005	27.116	-5.81476	14.761	0.302088
	rs28624932	4	75996206	G	A	0.326	0.347	-0.00969686	0.0085	0.2553	0.00988157	18.1157	-24.6897	11.347	0.21949
	rs57143981	12	108037924	G	T	0.81	0.81	-0.000900405	0.0104	0.9313	0.00988516	25.0139	23.8554	-9.50441	0.169374
	rs3748671	1	207253031	C	T	0.416	0.4	0.0239997	0.0081	0.002919	0.00989954	-44.4575	-11.7567	-8.55177	0.440139
	rs16934081	10	33430184	G	T	0.892	0.907	-0.0310986	0.0151	0.039	0.00990118	25.4115	28.2127	4.8495	0.158701
	rs11871549	17	71004498	C	A	0.305	0.284	-0.00900038	0.0097	0.3522	0.00990431	-18.9433	29.0494	-7.2354	0.492807
	rs57269410	2	109030396	A	G	0.745	0.76	-0.00530404	0.009	0.5533	0.00990924	-35.1747	-6.13372	13.4813	0.412529
	rs7227350	18	27575539	T	G	0.443	0.429	-0.0288008	0.0082	0.0004684	0.00991407	-13.1564	-23.363	-12.994	0.403248
	rs10789515	1	48212615	T	C	0.431	0.452	-0.0075988	0.0084	0.366	0.00991803	10.8792	-34.2867	3.77839	0.29652
	rs2790348	1	237966493	T	G	0.332	0.327	0.0168964	0.0084	0.04431	0.00994151	3.23844	12.0381	-16.5658	0.315777
	rs11253696	10	15977878	G	A	0.55	0.545	-0.00589736	0.0087	0.5016	0.00994366	39.773	14.9935	7.98257	0.467749
	rs4149302	9	107596205	G	A	0.839	0.854	0.0188021	0.0116	0.1044	0.0099521	-1.16589	28.1545	-10.2286	0.267053
	rs78344479	1	162164883	G	T	0.92	0.921	0.0311013	0.0194	0.1089	0.00995524	16.7669	26.4711	-9.76526	0.0682135
	rs2927508	10	127875913	A	C	0.866	0.891	0.0288984	0.0127	0.02306	0.00995581	-48.25	14.3791	-1.979	0.303944
	rs2602103	4	72078578	T	G	0.819	0.836	-0.0251024	0.0105	0.01661	0.00996257	-12.0978	8.75467	16.6768	0.347796
	rs35269135	10	82226454	T	C	0.856	0.849	-0.022399	0.0107	0.03652	0.00996432	13.6396	-15.9321	15.2516	0.132019
	rs2202926	10	87286630	G	A	0.638	0.644	-0.0232993	0.0088	0.007927	0.00996458	33.315	21.6606	7.34342	0.414385
	rs13227391	7	105441309	A	G	0.787	0.777	0.0141001	0.009	0.1178	0.00996602	21.1095	-7.42697	15.7221	0.209049
	rs10090574	8	122111086	G	T	0.936	0.941	-0.0158042	0.0162	0.3275	0.00998058	11.047	6.47648	16.8388	0.124362
	rs10800257	1	166669633	C	T	0.591	0.58	0.014997	0.0077	0.05291	0.00998486	23.2567	5.82376	15.3348	0.434339
	rs557430	9	136630965	T	C	0.513	0.52	-0.0144032	0.0083	0.08082	0.00999444	40.7491	20.9924	-1.13176	0.497912
	rs4983504	14	104924334	T	C	0.895	0.915	-0.0453008	0.0138	0.001015	0.00999857	-26.2379	3.65092	15.5056	0.264965
	rs117148542	6	161749669	C	T	0.947	0.946	0.0189003	0.0169	0.2639	0.0100098	10.0784	-2.24324	17.3117	0.0937355
	rs9368317	6	10378167	G	T	0.891	0.901	-0.0208968	0.014	0.1349	0.0100119	7.9127	27.9517	-9.97521	0.145708
	rs708848	12	117863290	C	A	0.445	0.471	-0.002002	0.008	0.8017	0.0100172	11.8582	-23.1255	-12.9801	0.240603
	rs10113055	8	82354156	T	C	0.885	0.889	-0.00130085	0.0125	0.9156	0.0100474	13.4495	24.1183	-11.7458	0.117401
	rs6478558	9	124882681	A	G	0.639	0.67	-0.0176956	0.0089	0.04633	0.0100673	26.759	-30.5589	-0.400558	0.422738
	rs7181465	15	58200308	A	G	0.405	0.415	-0.00959589	0.0081	0.2379	0.0100676	-29.0723	-19.6622	-11.6395	0.33109
	rs2041666	2	72353573	G	T	0.756	0.781	0.0165031	0.0093	0.07707	0.0100845	-37.5095	18.3612	-8.32341	0.410905
	rs12502383	4	80435307	C	T	0.578	0.551	0.0210959	0.0076	0.005641	0.010101	27.7671	1.21585	-14.9573	0.267749
	rs2606359	9	140937131	G	T	0.911	0.933	0.0127978	0.0161	0.426	0.0101052	-51.967	5.68592	3.52993	0.229002
	rs9298635	8	43366025	C	T	0.783	0.805	0.017496	0.0099	0.07866	0.0101287	-52.0312	8.25302	-0.28404	0.390487
	rs1346898	8	102303785	G	A	0.943	0.963	-0.0732053	0.0213	0.0006023	0.010145	-52.6682	6.1123	1.45317	0.192575
	rs6544750	2	44490780	T	C	0.31	0.309	-0.0166986	0.0084	0.04761	0.010145	12.8189	21.5522	-13.0467	0.3058
	rs2048048	2	28358962	G	A	0.668	0.679	-0.00910129	0.0078	0.2441	0.0101524	-4.44694	-2.85739	17.6828	0.448028
	rs2291163	8	81548339	C	T	0.938	0.944	-0.0062998	0.0184	0.7309	0.0101538	17.1306	26.2703	-9.77264	0.0707657
	rs11741307	5	124208920	T	G	0.901	0.91	-0.004902	0.0155	0.7535	0.0101551	19.6675	26.2056	-9.24432	0.0972158
	rs79575666	1	191866472	G	A	0.922	0.922	-0.0232993	0.0146	0.1112	0.0101694	12.7212	-5.47333	16.9207	0.0930394
	rs543666	6	138039771	G	A	0.241	0.237	-0.019295	0.0097	0.04571	0.0101901	19.6955	29.2119	-6.39094	0.290487
	rs3739817	9	130586688	G	A	0.929	0.926	-0.0203048	0.0149	0.171	0.010206	5.34625	-7.65126	17.2508	0.0846868
	rs1815701	13	60841558	T	C	0.923	0.941	-0.0456042	0.0172	0.007934	0.0102093	-53.1157	3.93392	-1.62594	0.187239
	rs4842471	12	88343574	C	T	0.214	0.186	-0.0129029	0.01	0.1962	0.0102231	-37.5001	13.8724	10.4473	0.439675
	rs6487507	12	25839976	T	G	0.257	0.252	0.0285972	0.0093	0.002076	0.0102337	29.3336	20.9278	9.41826	0.313457
	rs4122861	4	90631947	C	A	0.873	0.884	-0.045102	0.0138	0.001134	0.0102337	21.7291	27.5522	7.10727	0.203944
	rs3916163	6	13196543	C	A	0.626	0.629	-0.0114958	0.0078	0.142	0.0102391	13.4645	17.2696	-14.5449	0.311601
	rs117647381	20	62801494	T	G	0.967	0.966	0.0481995	0.0242	0.0469	0.0102444	6.49518	-7.84725	17.1679	0.0589327
	rs3980838	10	92944658	A	G	0.452	0.418	0.018596	0.0082	0.02251	0.0102549	29.261	-29.2701	-1.27848	0.334107
	rs77696349	7	18942669	A	G	0.857	0.852	-0.00339576	0.0117	0.7703	0.0102677	16.2657	-6.86409	16.4083	0.148028
	rs893929	4	144187380	G	A	0.488	0.491	-0.014799	0.0078	0.05624	0.0102698	21.8172	15.3882	-13.9036	0.441299
	rs11199018	10	85258403	A	C	0.744	0.733	-0.0010005	0.0098	0.9176	0.0102825	6.71473	-23.0275	-13.4167	0.0886311
	rs58078444	7	130836941	A	G	0.468	0.48	-0.0142003	0.0081	0.07942	0.0102861	-22.5851	-25.1278	-10.5168	0.359397
	rs1927262	13	75365424	G	T	0.302	0.289	-0.0176956	0.0089	0.04574	0.0102887	-47.7572	-2.23957	8.40502	0.484687
	rs72790271	5	118982412	G	A	0.899	0.912	-0.0423961	0.0146	0.003594	0.0103044	20.9352	28.5687	-6.6421	0.113225
	rs4492004	4	7168484	C	T	0.854	0.85	0.0194006	0.0109	0.07527	0.0103088	21.4469	8.60153	15.2146	0.169142
	rs4681520	3	149230036	A	G	0.689	0.709	0.0153023	0.0091	0.09386	0.0103189	3.58487	-24.6323	-12.8558	0.461949
	rs61506820	1	21823915	C	T	0.812	0.809	-0.016902	0.0098	0.08314	0.0103243	16.4551	-8.65096	16.1847	0.198608
	rs11880740	19	49039148	G	A	0.891	0.906	-0.0176956	0.0155	0.2538	0.0103378	3.6418	30.0583	-8.44243	0.196288
	rs62420489	6	123804527	G	A	0.857	0.848	-0.00429923	0.0107	0.6851	0.0103472	14.5209	-16.7553	14.8576	0.129002
	rs4428025	2	167393374	C	T	0.544	0.522	-0.0212951	0.0081	0.008293	0.0103538	15.5556	-25.2335	11.4012	0.318329
	rs10864870	2	121965450	A	G	0.343	0.343	-0.00300451	0.0084	0.7192	0.0103834	0.38557	-6.63372	17.4567	0.420186
	rs2641768	3	195553436	A	G	0.143	0.157	-0.023197	0.0115	0.04269	0.0103945	11.9971	-15.2535	15.5081	0.102552
	rs12529636	6	132259721	G	A	0.887	0.885	0.0264959	0.0121	0.02922	0.010405	19.8693	4.78146	15.917	0.161717
	rs760715	22	39862343	T	C	0.645	0.656	-0.0178992	0.0091	0.04924	0.0104132	11.219	28.6832	-8.86721	0.422738
	rs77234413	4	46543533	C	T	0.81	0.814	-0.0163022	0.0098	0.09451	0.0104179	24.9118	8.03331	14.6464	0.228306
	rs28532249	18	46166198	T	C	0.848	0.849	-0.000700245	0.012	0.9535	0.0104227	18.8301	21.3971	-12.1699	0.154756
	rs1538912	20	45740619	T	C	0.885	0.904	-0.0107981	0.0143	0.4482	0.0104277	-19.2036	28.6915	-7.31988	0.248028
	rs7326517	13	93436091	A	G	0.83	0.845	0.0071047	0.0128	0.5802	0.0104329	14.7016	32.4218	2.20479	0.287239
	rs66935439	8	23580206	G	A	0.628	0.637	-0.0221025	0.0084	0.008722	0.0104496	18.686	26.4896	-9.17348	0.388399
	rs2198149	8	128283434	T	G	0.618	0.595	0.0182033	0.0081	0.02552	0.0104569	10.4687	-27.4649	-10.7384	0.202552
	rs4238222	13	100567591	C	T	0.0217	0.0196	-0.014799	0.0305	0.628	0.0104602	-8.74944	-3.22634	17.4828	0.0948956
	rs1322255	9	114474971	A	C	0.513	0.499	0.0184979	0.0076	0.01569	0.0104736	29.9123	15.5787	-11.9139	0.399536
	rs6123735	20	56408096	G	A	0.719	0.739	-0.0122953	0.01	0.2177	0.0104813	4.76712	34.0618	-0.307025	0.429234
	rs10865059	2	104936833	G	A	0.368	0.345	-0.028595	0.0087	0.0009936	0.0104815	23.3546	-31.471	-1.98474	0.396984
	rs11596659	10	77662192	G	A	0.7	0.701	-0.0197028	0.0084	0.01912	0.0104825	9.2637	-4.99427	17.1844	0.358005
	rs3805438	5	108703959	A	G	0.917	0.919	0.012304	0.0179	0.4907	0.0104837	19.2908	28.3867	-7.32304	0.0916473
	rs9644642	8	16698418	T	C	0.709	0.702	0.0179971	0.0083	0.02969	0.0104841	25.8266	1.08184	15.0884	0.317633
	rs9915627	17	13675618	C	A	0.72	0.726	0.0154008	0.0101	0.1293	0.0104866	25.0712	23.2377	9.35077	0.373318
	rs6989305	8	110727059	A	C	0.799	0.791	-0.0316971	0.0093	0.0006875	0.0104874	14.7779	-16.5457	14.855	0.164733
	rs12592941	15	51393693	C	T	0.742	0.746	-0.0367988	0.0086	2.106e-05	0.0104941	23.1398	16.2634	-13.3323	0.186079
	rs12773869	10	17323084	G	A	0.768	0.757	-0.019295	0.0092	0.03675	0.0105047	9.51239	-24.1203	-12.6566	0.0825986
	rs4954663	2	140559497	A	G	0.229	0.215	0.0280042	0.0101	0.005502	0.0105113	15.5786	23.6103	11.296	0.341299
	rs79753594	14	61567082	G	T	0.94	0.943	0.00760104	0.0174	0.6608	0.0105156	18.9471	12.9106	14.7295	0.124362
	rs2003896	15	78267205	T	C	0.282	0.269	0.000699755	0.0092	0.9397	0.0105158	-29.6586	-8.68157	14.4463	0.411601
	rs6593340	7	51312002	G	A	0.692	0.718	-0.0356997	0.0089	5.935e-05	0.0105415	-10.0288	25.1663	-11.5156	0.377726
	rs7522003	1	66500298	C	T	0.307	0.283	-0.0198966	0.0093	0.03118	0.010559	-0.597392	-28.1658	-10.9692	0.481903
	rs1157154	20	41677662	A	G	0.703	0.721	0.0244975	0.0085	0.003766	0.0105687	-38.9606	15.6463	-8.88474	0.400696
	rs60035843	15	69123222	A	G	0.745	0.729	0.0159029	0.0091	0.0818	0.0105819	20.2948	-14.9947	14.422	0.193271
	rs3784099	14	68749927	G	A	0.705	0.72	0.0282959	0.0085	0.0009111	0.0105829	-51.6735	-7.1934	-3.71256	0.415545
	rs7557964	2	170051622	C	T	0.643	0.661	0.0142973	0.0081	0.07673	0.0105932	-27.6714	19.0396	-11.4243	0.458237
	rs8033892	15	92669184	G	A	0.753	0.785	-0.0192032	0.0104	0.06399	0.0106111	-21.6695	30.5016	3.46515	0.472158
	rs10795216	10	5024740	T	C	0.378	0.359	-0.00619918	0.0089	0.4863	0.0106114	-3.00499	30.6727	-7.80249	0.497912
	rs2269902	15	91476455	T	C	0.855	0.857	-0.00969686	0.0113	0.3902	0.0106149	19.7409	13.804	14.364	0.22065
	rs1013546	2	235114508	A	C	0.367	0.379	0.00890027	0.0079	0.2645	0.0106223	15.1161	-20.3648	13.5837	0.295592
	rs7521582	1	169228495	T	C	0.569	0.587	-0.015002	0.0092	0.1049	0.0106276	1.2345	-28.249	11.0237	0.457773
	rs2062202	15	93821836	C	A	0.335	0.327	-0.0152964	0.0092	0.09668	0.0106293	7.9404	27.7259	-9.95567	0.383063
	rs2820703	1	215867691	A	G	0.215	0.207	-0.00300451	0.0092	0.7449	0.0106422	2.04769	1.12845	17.5764	0.326218
	rs5005646	4	125744662	A	G	0.749	0.734	0.0228959	0.0098	0.01895	0.0106445	10.0745	-25.4172	-11.9206	0.0909513
	rs4625384	10	133593081	A	C	0.835	0.843	-0.0281012	0.0109	0.009949	0.0106458	27.4219	13.7743	12.8031	0.232947
	rs16826583	1	40291192	C	A	0.822	0.841	0.0270995	0.0145	0.06218	0.0106798	2.8638	32.3587	-5.64051	0.232715
	rs62024888	15	98938309	G	A	0.888	0.886	-0.0187038	0.012	0.1182	0.0106935	12.555	-12.4542	15.9818	0.10464
	rs12893510	14	21124447	C	T	0.723	0.714	0.0182033	0.0088	0.03796	0.0106974	0.535192	-14.4231	16.286	0.290255
	rs2379127	20	60909466	G	A	0.121	0.0988	0.0489997	0.0131	0.0001783	0.0107167	-47.1299	3.28819	8.34777	0.293968
	rs762959	22	43551007	C	T	0.555	0.582	-0.0138048	0.0085	0.1042	0.0107214	-7.26458	-33.1223	-6.39559	0.348492
	rs11859719	16	10427549	A	C	0.633	0.628	0.0173978	0.0088	0.04753	0.0107273	36.4401	23.1226	2.98856	0.408585
	rs1470990	5	57340073	G	A	0.597	0.606	-0.00399798	0.0084	0.6365	0.01074	-17.0137	-12.3565	15.8753	0.487007
	rs11097066	4	86596984	T	C	0.62	0.618	0.0183015	0.0088	0.03911	0.0107514	33.6212	25.3802	1.84696	0.412529
	rs1784318	11	126794763	T	C	0.465	0.466	0.0239997	0.008	0.002704	0.0107562	33.0935	22.5295	-6.81751	0.432715
	rs76646538	3	2694727	T	C	0.929	0.932	0.0501987	0.0158	0.001507	0.0107567	8.1053	5.95469	16.9767	0.151508
	rs34615302	8	126464820	C	T	0.686	0.683	-0.0181029	0.0081	0.02594	0.0107672	7.22522	-8.69971	16.9467	0.340139
	rs76490189	21	20684314	C	A	0.916	0.917	-0.0259026	0.0144	0.07173	0.0107694	11.0707	-5.37866	16.973	0.111833
	rs3784138	14	69396389	T	C	0.762	0.777	-0.0242005	0.0098	0.01371	0.0107717	17.3701	22.8106	11.3515	0.3529
	rs629398	3	74376077	G	A	0.688	0.693	0.0154008	0.0091	0.09218	0.0107755	24.8237	19.3591	11.4092	0.398376
	rs1182895	9	101342282	C	T	0.322	0.331	-0.0129029	0.0082	0.1166	0.010778	30.7085	17.4963	-10.8512	0.261949
	rs12458541	18	4184220	G	A	0.945	0.946	0.017496	0.0178	0.3272	0.0107835	13.8502	3.14956	16.7309	0.122506
	rs1148342	13	32197949	C	T	0.465	0.456	0.00400198	0.0074	0.5891	0.0107885	1.00113	4.05373	-17.4907	0.431323
	rs2254434	21	19335631	C	T	0.592	0.586	0.0138043	0.0078	0.07534	0.0108043	13.3635	16.6188	-14.6438	0.365197
	rs146756131	1	48070484	A	C	0.977	0.978	0.00299551	0.0287	0.9169	0.0108127	10.5329	-1.58244	17.151	0.062181
	rs879321	2	38101137	G	T	0.281	0.268	-0.0172988	0.0089	0.05059	0.0108193	-6.12568	26.1935	-11.1329	0.379814
	rs4839463	1	116170705	C	A	0.289	0.266	0.023697	0.0085	0.005487	0.0108207	-39.2745	6.20316	11.6189	0.489095
	rs13326925	3	13865044	G	A	0.753	0.756	0.0098018	0.0091	0.2805	0.0108207	16.7464	24.4793	-10.8235	0.261021
	rs72984652	6	138427189	A	G	0.877	0.876	-0.0102019	0.0114	0.3691	0.0108243	12.856	-7.68569	16.6075	0.145012
	rs1375001	2	107433363	G	T	0.681	0.657	0.0280042	0.0084	0.0008425	0.0108309	11.2666	-25.2851	-11.8134	0.143619
	rs11744456	5	104860466	C	T	0.485	0.482	-0.0170953	0.0076	0.02462	0.0108331	-0.506963	19.1042	-14.5708	0.46891
	rs4564803	2	21205502	G	T	0.678	0.685	0.0136958	0.0086	0.1082	0.0108395	24.7698	18.9599	11.5814	0.406497
	rs11793707	9	31408125	T	C	0.782	0.768	0.00990082	0.0099	0.3181	0.0108539	10.7412	-19.7874	-14.2204	0.10116
	rs62103977	18	70666311	G	A	0.852	0.843	0.0126003	0.0108	0.243	0.0108572	3.92746	-12.9232	16.462	0.153132
	rs7443445	5	144750811	A	G	0.259	0.274	0.00870203	0.0091	0.3383	0.0108962	11.1022	-27.1181	-10.7626	0.105104
	rs11220042	11	125257287	A	G	0.938	0.939	0.0155977	0.0169	0.3547	0.010903	19.2131	11.5909	14.9113	0.129002
	rs8070464	17	4512492	G	A	0.254	0.227	-0.0263029	0.0107	0.01391	0.0109062	24.348	-29.6449	-4.86016	0.499072
	rs10431909	16	10945354	T	C	0.321	0.294	0.0213994	0.0096	0.02574	0.0109242	-2.41635	34.0789	-0.109462	0.480974
	rs76820850	17	36881472	C	T	0.952	0.952	-0.0385953	0.0181	0.03292	0.0109382	8.5523	-5.445	17.1305	0.0677494
	rs9908271	17	2344368	C	T	0.85	0.866	0.0171029	0.0114	0.1345	0.010951	-41.4567	-2.66413	11.344	0.292807
	rs1711393	4	178995242	C	T	0.162	0.132	-0.0194989	0.0121	0.1049	0.010976	-44.7233	18.271	-0.011403	0.35406
	rs4000189	1	99592414	C	T	0.925	0.927	-0.0272993	0.0165	0.09836	0.0109778	19.667	27.4512	-7.93397	0.102552
	rs2646415	10	8451309	C	T	0.957	0.955	0.00059982	0.0197	0.9775	0.0109807	10.0674	-5.60219	17.0042	0.062181
	rs1254397	3	123351288	C	T	0.802	0.827	0.0288984	0.0115	0.01211	0.0109854	-15.7724	32.5457	-0.898945	0.387703
	rs10477561	5	116641916	T	C	0.635	0.656	-0.0226956	0.0082	0.00572	0.0109977	-51.3726	-11.0174	0.964026	0.454756
	rs61759398	14	75411057	G	A	0.956	0.958	-0.00130085	0.0206	0.9484	0.0110007	14.9204	5.68264	16.3721	0.0914153
	rs1890738	10	45647888	G	A	0.212	0.186	-0.0158042	0.0098	0.1063	0.0110028	-50.934	9.71669	-0.19518	0.379814
	rs7775637	6	152688567	C	T	0.0894	0.091	0.0036035	0.0135	0.7887	0.0110062	13.3879	0.58644	16.8503	0.128074
	rs487722	12	57824165	G	T	0.784	0.774	0.0452028	0.0091	7.149e-07	0.0110139	24.6368	2.6394	15.1548	0.234339
	rs1868907	8	128272220	T	G	0.775	0.796	-0.0290993	0.0101	0.004014	0.0110157	-23.2609	-22.1984	-11.7009	0.487935
	rs316144	6	52879695	C	T	0.524	0.542	-0.00780034	0.0078	0.3182	0.0110301	45.5891	-2.21676	7.84965	0.449188
	rs11638476	15	67485101	G	A	0.63	0.617	-0.0271965	0.0085	0.001357	0.011038	6.22273	-28.5738	-10.2852	0.160557
	rs111254692	15	65277032	G	A	0.978	0.982	-0.0447986	0.0334	0.1804	0.0110542	-0.837178	-2.07741	17.5778	0.0709977
	rs4794334	17	50347710	C	T	0.743	0.726	-0.00749804	0.0087	0.3882	0.0110749	16.7026	-12.2316	15.4723	0.215313
	rs4935167	10	59280733	T	C	0.445	0.442	0.0172012	0.0076	0.02384	0.0110759	-8.87574	-17.0527	15.4348	0.475174
	rs2522283	7	88822002	G	A	0.777	0.786	-0.0229002	0.0104	0.02835	0.0110808	22.1029	29.6448	-4.0917	0.264965
	rs12988630	2	3654290	C	T	0.607	0.591	-0.0117993	0.0084	0.1607	0.0110822	31.0461	-10.7322	12.8607	0.329234
	rs10423915	19	2573675	G	T	0.177	0.184	0.00169856	0.0107	0.8725	0.0110888	6.16339	-21.4304	-13.9264	0.0682135
	rs11809303	1	206911519	A	G	0.932	0.936	-0.00130085	0.0158	0.9353	0.0110987	-9.79513	-4.17369	17.292	0.147332
	rs80292695	3	34466756	T	C	0.779	0.774	0.0338989	0.0093	0.0002874	0.0111015	25.6259	19.5713	-11.3516	0.183295
	rs10009721	4	102570449	T	C	0.258	0.273	-0.0122042	0.0085	0.1499	0.0111301	17.1773	-12.8571	15.2778	0.243619
	rs9601515	13	81585548	A	G	0.977	0.979	-0.0226035	0.0282	0.4227	0.0111396	-1.86533	-2.91212	17.5488	0.0693735
	rs10000006	4	108826383	T	C	0.919	0.941	-0.0346018	0.0176	0.04858	0.0111459	-47.3806	6.81058	7.29459	0.238283
	rs38255	7	15948435	T	C	0.743	0.745	0.0177024	0.0091	0.05097	0.011157	18.8401	22.5983	-11.3998	0.262645
	rs2636008	1	114325914	A	G	0.553	0.557	-0.014596	0.0081	0.07159	0.0111614	16.7536	23.2668	-11.424	0.442459
	rs9406122	6	8362985	A	G	0.754	0.762	-0.0206007	0.0096	0.03093	0.0111789	16.9149	7.72298	15.8578	0.316473
	rs1209532	5	119392433	G	A	0.61	0.583	0.0168964	0.008	0.03548	0.0111902	16.2037	-23.2816	-12.0517	0.222506
	rs16929401	12	2541534	T	C	0.909	0.91	-0.00470103	0.0144	0.743	0.0111903	9.5345	-2.30024	17.1564	0.137819
	rs34145926	11	77250544	A	C	0.787	0.775	-0.00680309	0.0094	0.4697	0.0111982	9.6062	-24.2648	-12.4254	0.0819026
	rs66733621	2	179664050	A	G	0.786	0.772	-0.010505	0.0095	0.266	0.0111987	10.707	-24.7161	-12.0882	0.0802784
	rs10120738	9	91191279	C	T	0.776	0.797	0.00850374	0.0115	0.4586	0.0112046	-0.115367	34.0139	-0.188041	0.387007
	rs17827840	9	115859223	A	G	0.714	0.691	0.0155977	0.0089	0.07974	0.0112197	5.19425	-23.8827	-12.9326	0.114153
	rs2256928	15	44474906	T	C	0.861	0.866	0.0213015	0.0114	0.06261	0.0112362	-16.8805	-9.65111	16.2288	0.225986
	rs6667458	1	152147305	C	A	0.247	0.245	0.0126003	0.009	0.1606	0.0112389	23.385	10.7451	14.3052	0.299768
	rs7747697	6	134998311	T	C	0.541	0.564	-0.0329985	0.0078	2.296e-05	0.0112464	43.4013	10.4765	-7.61065	0.422274
	rs12343051	9	1481609	A	G	0.805	0.823	0.0350003	0.0102	0.0006216	0.0112505	-53.0282	3.16798	-0.150289	0.351276
	rs12974855	19	52189152	G	A	0.891	0.883	0.0166998	0.0129	0.194	0.0112609	9.99821	-11.6762	16.2526	0.0721578
	rs41468646	16	21622246	C	T	0.832	0.815	0.0485044	0.0105	4.169e-06	0.0112644	8.39762	-21.39	-13.7569	0.0573086
	rs59795298	5	124391431	A	G	0.945	0.946	0.0346043	0.0202	0.08564	0.0112718	17.2895	25.589	-9.8896	0.0735499
	rs17755585	16	24030172	C	T	0.856	0.847	0.0310044	0.011	0.004686	0.0112855	19.4127	-0.975343	16.088	0.160557
	rs146407890	11	89475148	G	A	0.909	0.906	-0.00800193	0.0139	0.5625	0.011298	10.5671	-8.17891	16.6837	0.100464
	rs1431594	8	64334749	C	T	0.695	0.681	0.0298015	0.008	0.0002013	0.0113112	15.7253	-5.76411	16.3876	0.327378
	rs1140823	19	505071	T	C	0.504	0.514	0.0105046	0.0082	0.2031	0.0113179	6.96523	-14.3503	-15.9278	0.358933
	rs7179250	15	52996227	A	C	0.715	0.718	0.0317021	0.0091	0.0004639	0.0113195	12.7406	27.1941	-9.55003	0.335499
	rs13422767	2	163100259	G	A	0.815	0.81	0.014997	0.0103	0.1457	0.0113277	23.9072	3.95963	15.1459	0.211833
	rs1514818	11	41940836	A	G	0.841	0.841	0.0278	0.0117	0.01801	0.0113278	19.7987	26.0621	-8.95126	0.190719
	rs2011568	3	80358007	C	T	0.388	0.366	0.0182033	0.0086	0.03406	0.0113376	15.6838	31.4751	-3.76878	0.45522
	rs35664665	18	63032824	G	A	0.474	0.463	-0.0177974	0.008	0.02584	0.0113608	13.819	-18.7212	-14.1572	0.336659
	rs2439938	17	5141800	A	G	0.324	0.309	-0.0116982	0.0089	0.1876	0.0113643	-10.9431	-22.9834	-13.0541	0.492111
	rs71441151	2	42074219	C	T	0.897	0.886	0.0341985	0.0123	0.005273	0.0113721	11.2424	-13.9842	15.6899	0.0972158
	rs10788577	10	89784182	G	A	0.795	0.808	0.0168964	0.0104	0.1033	0.0113761	2.74713	29.9049	-8.28108	0.283063
	rs7046162	9	129495273	C	T	0.726	0.749	0.0152038	0.0098	0.1227	0.0113768	-7.7204	33.6251	-0.52028	0.456613
	rs7703259	5	92085708	C	T	0.85	0.854	0.0209001	0.0114	0.06731	0.0113834	13.1223	27.5838	-9.16782	0.194432
	rs6991492	8	126794971	T	C	0.308	0.279	0.0132025	0.0093	0.1532	0.0113942	-15.9519	29.7649	-6.65313	0.458469
	rs2287889	5	170178695	G	A	0.623	0.625	-0.010697	0.0091	0.2419	0.0113988	28.4407	27.3763	-3.39883	0.411137
	rs72769634	2	13108454	C	A	0.891	0.9	-0.010697	0.0156	0.4912	0.0114007	18.9302	31.3286	-1.56091	0.164965
	rs951809	7	127006024	A	G	0.581	0.576	-0.0303974	0.0079	0.0001213	0.0114069	41.2382	19.691	-1.66175	0.358237
	rs2348036	7	7343304	A	G	0.449	0.452	0.00730327	0.0078	0.3478	0.0114134	-8.67294	-21.715	13.895	0.453132
	rs12538502	7	150917376	G	A	0.894	0.892	-0.0131967	0.0128	0.3011	0.0114252	11.8467	-2.96283	16.9167	0.125522
	rs7579777	2	38239327	T	C	0.416	0.427	0.0263011	0.0079	0.0008307	0.0114267	7.94102	-24.4977	12.5005	0.336195
	rs4381964	3	23185440	A	G	0.931	0.938	-0.0244976	0.0153	0.1084	0.0114501	7.18022	4.47668	17.0587	0.154756
	rs2494164	1	194506982	G	A	0.408	0.392	0.0103958	0.0078	0.185	0.0114536	26.3417	2.63308	-14.9445	0.447332
	rs1057035	14	95554142	T	C	0.706	0.685	0.0244975	0.0086	0.00435	0.0114733	13.12	-13.3668	-15.6339	0.146404
	rs6479248	9	99086062	G	T	0.517	0.531	0.0197046	0.0076	0.009838	0.0114785	28.1518	-13.9038	12.8453	0.450812
	rs67252568	11	27873330	C	T	0.398	0.376	-0.0138048	0.0084	0.1019	0.0114798	0.921354	-26.0795	-11.949	0.40232
	rs2077402	1	110770293	G	A	0.849	0.852	-0.0102019	0.0112	0.3627	0.0115084	4.4012	-2.81555	17.3806	0.218794
	rs6135335	20	1558363	C	T	0.773	0.779	-0.00300451	0.0103	0.7694	0.011514	25.7782	22.3024	9.4226	0.316473
	rs4752743	11	1717577	C	T	0.893	0.892	0.00720399	0.013	0.5802	0.011528	6.3935	-13.6187	16.1003	0.12877
	rs72772631	1	243093784	G	A	0.722	0.729	-0.0196008	0.0093	0.03441	0.0115422	10.6745	22.5658	-12.5095	0.291879
	rs57836542	8	23622753	C	T	0.739	0.721	0.0156962	0.0091	0.08511	0.0115489	7.46794	-25.3329	-12.0025	0.111369
	rs7974048	12	26595988	A	G	0.311	0.286	0.0254046	0.0098	0.009603	0.0115559	-5.41667	33.7	0.893183	0.486775
	rs17517019	3	25171653	T	C	0.864	0.852	0.0199007	0.0106	0.06126	0.0115603	13.6585	-14.021	15.4029	0.13109
	rs56892207	17	2675474	G	A	0.856	0.854	-0.00569619	0.011	0.6041	0.0115666	17.2164	0.426187	16.3292	0.199304
	rs113686546	15	69948700	G	A	0.806	0.798	-0.0279983	0.0103	0.006486	0.0115737	9.29838	-23.6815	-12.6516	0.075406
	rs73087985	5	36434146	T	C	0.914	0.923	0.0168964	0.0165	0.305	0.0115868	-2.84841	27.6562	-10.1026	0.165429
	rs150371044	3	127236109	C	T	0.891	0.902	0.00400198	0.0156	0.7983	0.0115926	10.4108	30.2074	-7.09328	0.157309
	rs11083701	19	43814210	A	G	0.754	0.753	-0.00969686	0.0092	0.2931	0.0116155	25.6078	14.0184	12.9655	0.301392
	rs79155250	16	6859736	A	G	0.974	0.975	-0.103396	0.0293	0.0004165	0.0116159	11.0485	1.39175	16.9437	0.0589327
	rs72602991	7	54727736	C	T	0.912	0.919	0.00799793	0.0157	0.6104	0.0116195	15.8283	28.0035	-8.20764	0.137587
	rs12956924	18	46451146	G	A	0.688	0.682	-0.00780034	0.0083	0.3461	0.0116367	14.233	-5.11326	16.5494	0.313689
	rs9438856	1	25220541	T	G	0.804	0.808	-0.0235962	0.0098	0.01614	0.0116442	21.0911	13.4463	14.0316	0.269142
	rs972843	16	5775798	A	C	0.691	0.684	0.0218006	0.0085	0.01017	0.0116641	34.4184	18.8151	8.11217	0.338747
	rs11203006	10	90916085	A	G	0.689	0.712	-0.0137035	0.0099	0.1677	0.0116691	2.05852	33.4581	-2.70821	0.47355
	rs56136515	7	7293899	A	G	0.836	0.846	-0.0180011	0.011	0.1008	0.01168	9.92852	25.4048	-11.0302	0.186079
	rs6142828	20	60255765	G	A	0.858	0.864	-0.00830439	0.0122	0.4937	0.0116967	19.7059	14.1334	14.079	0.249884
	rs4744122	9	94939615	T	C	0.518	0.525	0.0228959	0.0078	0.003261	0.0117216	38.9151	11.1332	-9.73073	0.420418
	rs11036940	11	42583272	G	A	0.784	0.775	0.0374981	0.0092	4.476e-05	0.0117224	22.7419	18.4851	-12.3568	0.164501
	rs6111020	20	16273832	C	T	0.553	0.561	0.00990082	0.0082	0.2241	0.0117487	-22.2328	-27.6696	-8.47145	0.468445
	rs10974832	9	4876772	C	A	0.579	0.564	-0.0129029	0.0083	0.1212	0.0117669	10.581	-25.2658	-11.6907	0.233875
	rs7711788	5	2668308	A	G	0.137	0.119	0.0326995	0.014	0.01937	0.0117695	4.94047	32.501	-4.60728	0.25522
	rs9788413	13	100098120	G	A	0.906	0.907	0.0020978	0.0127	0.8661	0.0117695	14.7473	1.1592	16.5719	0.135035
	rs6838984	4	175491648	G	T	0.843	0.849	-0.0160989	0.0126	0.2013	0.0117876	25.8396	28.3649	-3.37926	0.217169
	rs56197531	14	20971760	A	G	0.707	0.694	-0.00389759	0.0087	0.6544	0.0117933	13.6768	-23.304	-12.2859	0.12529
	rs1462832	10	67966200	T	C	0.449	0.428	0.0132025	0.0075	0.07958	0.0117982	29.7989	-10.7804	13.0512	0.477494
	rs1363569	5	150164243	T	C	0.862	0.894	-0.0349953	0.0128	0.006113	0.0117989	-44.2819	16.8682	3.70331	0.350348
	rs8041072	15	98276326	T	C	0.0299	0.0286	0.118796	0.025	2.083e-06	0.0118017	3.55359	-5.64239	17.2346	0.063109
	rs12041173	1	213932821	T	C	0.67	0.671	-0.0249999	0.0087	0.004103	0.011806	24.7173	21.5834	-10.4163	0.327146
	rs16973343	18	38013823	T	G	0.908	0.912	-0.0197028	0.0145	0.1734	0.0118113	21.0758	15.7777	13.3387	0.164269
	rs1946024	11	131085448	G	A	0.615	0.591	0.0135971	0.0084	0.104	0.0118174	19.8917	-32.006	-2.49718	0.210673
	rs7520492	1	234289356	G	A	0.755	0.776	-0.0217958	0.0108	0.04441	0.0118256	8.03796	33.3352	-0.775432	0.37819
	rs113830957	4	1549431	C	T	0.928	0.931	-0.0168003	0.0162	0.2988	0.0118309	-4.07098	-6.70189	17.2177	0.112529
	rs1995965	6	24014411	A	G	0.732	0.724	0.00550482	0.0091	0.5421	0.0118345	19.1905	-2.11518	16.0199	0.280742
	rs3956550	7	22008406	A	C	0.815	0.801	0.0165031	0.01	0.09874	0.0118393	9.83651	-24.1093	-12.3428	0.0786543
	rs12499675	4	178005325	T	C	0.9	0.897	-0.0282966	0.013	0.0298	0.0118496	7.83738	-10.1841	16.5461	0.109281
	rs945183	1	53741816	A	G	0.257	0.262	0.0258042	0.0088	0.003476	0.0118604	20.5237	-16.5296	13.725	0.211601
	rs11937214	4	162634026	A	G	0.957	0.961	-0.0428031	0.0204	0.0355	0.0118755	-3.24509	-5.61423	17.3036	0.102552
	rs6456457	6	21911852	G	A	0.621	0.638	-0.00849599	0.0088	0.3325	0.0118827	13.6715	32.493	-0.379337	0.483063
	rs78963369	2	71818882	C	T	0.973	0.973	0.00880116	0.0246	0.7223	0.0118893	11.3989	0.93591	16.8874	0.0735499
	rs12035488	1	218322300	A	G	0.903	0.908	-0.0275048	0.0138	0.04662	0.0118913	17.1096	25.8954	-9.54333	0.103944
	rs3903346	5	76219396	G	A	0.412	0.409	-0.00589736	0.0081	0.4638	0.0118932	17.8924	9.08041	15.4032	0.486079
	rs11061866	12	1684933	C	T	0.226	0.204	-0.0183982	0.0117	0.1157	0.0118955	-9.875	32.1124	-4.51453	0.391415
	rs12502192	4	5514030	C	T	0.627	0.634	-0.00790113	0.0085	0.3552	0.0119033	27.8358	26.3321	4.92071	0.450348
	rs764638	18	14016755	G	A	0.813	0.812	0.025502	0.0105	0.01507	0.0119099	22.4144	20.8927	-11.33	0.148724
	rs11059411	12	128392474	C	T	0.868	0.875	-0.00359646	0.0123	0.7688	0.0119156	21.928	25.4139	-8.68569	0.137123
	rs660633	18	7685307	T	C	0.734	0.764	-0.0129029	0.01	0.1968	0.0119257	-32.8336	21.5816	7.83546	0.498608
	rs13254617	8	23083836	C	A	0.503	0.487	-0.0153979	0.0077	0.04657	0.0119372	25.4926	-14.7268	13.1903	0.414153
	rs6910688	6	151359508	T	C	0.787	0.799	0.0128965	0.0104	0.2119	0.0119416	1.79297	28.1571	-9.64366	0.281671
	rs2601860	4	86657186	A	G	0.384	0.364	-0.0112025	0.009	0.2151	0.0119477	-1.06868	-34.2789	-4.38498	0.421114
	rs17004062	4	80606765	G	A	0.767	0.781	-0.0229002	0.0092	0.01314	0.0119492	2.0441	10.3121	16.4454	0.376102
	rs73946483	2	105154559	T	C	0.936	0.94	-0.00230265	0.0168	0.8898	0.0119633	16.2009	25.1748	-10.1973	0.0728538
	rs2002504	3	55625077	G	A	0.68	0.689	-0.0152964	0.0086	0.07586	0.0119671	10.6928	21.9711	-12.6974	0.338979
	rs78169234	4	45188855	G	A	0.902	0.898	-0.00170145	0.0131	0.8983	0.0119824	9.53405	-11.6328	16.1812	0.120418
	rs6452350	5	26647491	C	T	0.604	0.618	0.0142973	0.0078	0.0683	0.0119835	38.808	7.07419	-10.6903	0.44942
	rs9554788	13	102128597	T	G	0.685	0.697	0.0278	0.0092	0.002466	0.0119916	8.86214	31.3887	-5.69446	0.421346
	rs7150875	14	81921171	G	A	0.849	0.879	-0.0341981	0.0127	0.007043	0.0120078	-40.0889	20.2052	-4.21441	0.316705
	rs78266386	11	62656642	A	G	0.92	0.92	-0.0610034	0.0149	4.275e-05	0.0120253	9.90196	-11.8276	16.1123	0.0723898
	rs7770952	6	169742534	A	G	0.921	0.938	0.0507026	0.0168	0.002616	0.0120349	-52.6753	2.97381	0.865695	0.192575
	rs3861988	10	107984320	C	T	0.526	0.552	-0.00609856	0.0077	0.4268	0.0120369	26.6488	-11.5691	-13.7523	0.310905
	rs9972762	16	59035072	G	A	0.827	0.819	-0.0231049	0.01	0.02127	0.0120571	10.8944	-17.7946	14.6513	0.144084
	rs12479690	20	13112524	C	A	0.818	0.812	0.00899938	0.0102	0.3778	0.0120579	26.8948	6.70113	14.115	0.229234
	rs10868681	9	90641485	G	A	0.83	0.835	0.0183015	0.0112	0.1034	0.0120593	22.9033	28.7397	-4.62812	0.219954
	rs10842685	12	26320656	C	T	0.52	0.494	0.0314987	0.0075	2.601e-05	0.0120839	24.0062	-6.82613	-15.0248	0.312993
	rs76756243	2	6224392	G	T	0.909	0.92	-0.0325955	0.0167	0.05033	0.0120936	20.1203	28.156	-6.66341	0.103944
	rs2952649	7	157551358	T	C	0.347	0.347	-0.00729656	0.0087	0.3977	0.0121165	19.766	3.44597	15.7512	0.404408
	rs458036	5	55816081	A	C	0.385	0.351	0.0142973	0.0086	0.09734	0.0121287	21.5052	-30.5273	4.47364	0.410673
	rs2439705	2	85337402	G	T	0.68	0.674	0.0308977	0.0087	0.0003553	0.0121357	35.5453	23.9488	-0.04514	0.322738
	rs56155312	7	129932122	C	T	0.791	0.78	0.0117013	0.0099	0.2403	0.0121396	8.91826	-23.2139	-12.7863	0.0758701
	rs10896457	11	69066254	C	A	0.689	0.72	0.00960374	0.0088	0.2705	0.0121539	32.6293	-21.8156	-7.87584	0.447332
	rs10514714	3	46635824	G	T	0.935	0.93	0.0188021	0.0154	0.2216	0.012182	10.5514	-7.9508	16.5732	0.0705336
	rs76059034	9	99392863	A	C	0.968	0.967	-0.0212951	0.0234	0.3623	0.0121919	12.2505	-0.736004	16.7938	0.0814385
	rs17769639	10	77197170	C	T	0.69	0.669	0.031799	0.0087	0.0002701	0.0122016	12.7097	-29.0004	-8.83787	0.132019
	rs1011831	2	200194278	C	T	0.874	0.883	-0.0521041	0.0114	4.514e-06	0.012202	7.87971	-0.10217	17.1221	0.186775
	rs12107831	3	110526672	T	C	0.909	0.913	-0.0105959	0.016	0.5078	0.012208	22.0234	28.4186	-5.50667	0.131323
	rs941834	6	74014213	G	A	0.712	0.694	0.0147999	0.0088	0.09287	0.0122091	17.036	-10.4684	-15.6037	0.1471
	rs9430220	1	9779871	T	C	0.71	0.729	0.0274984	0.0088	0.001672	0.012244	-28.2522	8.04633	14.1623	0.496288
	rs17679496	4	185074618	G	A	0.917	0.922	0.00149888	0.0165	0.9296	0.0122509	22.0132	29.4619	-3.71602	0.131787
	rs606560	12	52935041	G	T	0.384	0.379	0.0183015	0.0086	0.03333	0.0122555	29.9338	-1.74518	-14.0604	0.303944
	rs12518688	5	142419075	C	T	0.439	0.42	0.0118989	0.0083	0.152	0.012264	-7.89648	-29.3182	-9.49686	0.387471
	rs7184789	16	3502772	T	C	0.929	0.937	-0.0423961	0.0165	0.01018	0.0122784	7.06427	6.02278	16.7963	0.150116
	rs7467336	9	27139484	A	G	0.635	0.625	0.0355988	0.0083	1.89e-05	0.0123035	-28.589	-16.6577	-12.3571	0.250348
	rs35096874	15	58706289	A	G	0.965	0.965	0.0188021	0.0232	0.4191	0.0123313	10.2113	-4.86375	16.8337	0.0610209
	rs10884003	10	106235360	C	T	0.549	0.534	0.0147014	0.0077	0.05655	0.0123361	24.2866	1.27491	-15.2507	0.312761
	rs3850885	1	48247077	T	C	0.32	0.319	0.023697	0.0083	0.004126	0.0123399	-12.1921	-15.8637	15.3105	0.3942
	rs5771648	22	49181087	C	T	0.574	0.572	-0.0248051	0.0079	0.001696	0.0123461	24.2162	5.41429	14.7784	0.444548
	rs12555343	9	100784659	A	G	0.922	0.92	0.0222995	0.0146	0.1263	0.01235	12.4907	-4.96078	16.6272	0.0958237
	rs7794712	7	38995596	C	A	0.805	0.8	-0.0149005	0.01	0.136	0.0123506	10.4465	-10.6532	16.2074	0.202552
	rs4810316	20	40021751	C	A	0.552	0.562	-0.017197	0.0082	0.03649	0.0123512	13.2637	28.829	-7.74452	0.487007
	rs67717450	4	26462814	A	G	0.923	0.943	0.0448969	0.0172	0.009167	0.012352	-51.7411	6.24263	-0.244296	0.222738
	rs13258036	8	77357784	C	T	0.828	0.832	-0.0111014	0.0112	0.3221	0.0123641	21.6627	27.3745	-6.85523	0.194664
	rs55658605	10	95346137	G	A	0.875	0.869	0.0247999	0.0115	0.03108	0.012366	8.52114	-15.0778	15.5132	0.118561
	rs12204194	6	37050771	G	A	0.922	0.918	0.012304	0.0142	0.3839	0.0123676	11.8909	-10.0699	16.1623	0.0863109
	rs12963348	18	70154843	G	A	0.367	0.333	0.0171029	0.0087	0.05062	0.012375	22.0538	-31.0053	2.91833	0.408353
	rs4897252	6	128536730	A	G	0.883	0.905	0.0284028	0.0136	0.03713	0.0123752	-30.9548	23.5177	-7.01642	0.254292
	rs11680455	2	180681868	C	T	0.797	0.795	0.0102968	0.0099	0.2973	0.0123782	19.9115	14.0663	-14.1955	0.163109
	rs67194754	1	195501149	A	G	0.785	0.769	0.0260965	0.0095	0.0061	0.012379	8.73363	-23.7175	-12.525	0.0807425
	rs16846352	2	212378242	C	T	0.891	0.909	0.0209001	0.0145	0.1489	0.0124132	-52.7461	1.43064	-0.583589	0.211137
	rs994769	8	140333076	A	G	0.799	0.795	-0.00619918	0.0099	0.5309	0.0124136	25.0094	4.87419	14.6665	0.221114
	rs6978637	7	80385987	G	A	0.787	0.821	-0.0156011	0.0107	0.1469	0.012419	-31.8362	26.5835	-1.45634	0.428538
	rs9923444	16	12562278	T	C	0.282	0.301	-0.010505	0.0088	0.2341	0.0124259	9.84317	-24.7977	-11.8777	0.0965197
	rs1396593	13	108504208	G	A	0.56	0.537	-0.0350988	0.0084	3.127e-05	0.0124307	13.9332	-33.218	-2.85353	0.196984
	rs112221506	3	177118554	A	G	0.925	0.93	0.0264959	0.0151	0.07932	0.0124352	-5.46357	-3.7098	17.2835	0.143387
	rs1547412	22	33041767	C	T	0.546	0.548	-0.016597	0.0084	0.04868	0.01244	31.3207	26.0234	1.79036	0.468677
	rs6964783	7	147809195	C	T	0.612	0.637	-0.00389759	0.0085	0.6457	0.0124504	16.0594	-27.5584	9.30185	0.475174
	rs58830053	7	4167554	T	G	0.743	0.758	0.00730327	0.0102	0.4719	0.0124556	13.0064	31.9983	-2.92349	0.369142
	rs10779812	1	231201763	C	A	0.184	0.171	0.00740253	0.0098	0.4522	0.0124732	5.53747	8.03051	16.602	0.307889
	rs13293046	9	105517047	C	T	0.624	0.62	0.00740253	0.0077	0.3399	0.0124751	23.0669	2.20127	15.2251	0.409513
	rs6952349	7	140860325	C	T	0.312	0.323	-0.0309026	0.008	0.0001218	0.0124757	21.1369	4.70654	15.3775	0.343155
	rs13132256	4	22979347	A	G	0.508	0.49	-0.024098	0.008	0.002485	0.0124845	21.2171	-28.7117	6.82282	0.342923
	rs6598156	12	132275300	G	A	0.382	0.353	0.00509699	0.0088	0.561	0.0124905	3.0314	-28.5017	-10.1775	0.383063
	rs16971556	18	36639122	G	A	0.97	0.971	0.0278	0.0233	0.233	0.0125018	-0.352302	-4.70438	17.2724	0.0849188
	rs4296752	5	65898411	G	T	0.966	0.974	-0.0334017	0.0229	0.1458	0.012508	-10.7218	-1.38091	17.0975	0.129002
	rs2792705	10	113799201	A	G	0.634	0.665	0.0212036	0.0091	0.01942	0.0125108	21.8409	-28.0982	-7.16587	0.37819
	rs11256027	10	9054808	C	T	0.821	0.833	-0.0197028	0.0117	0.0915	0.0125191	12.7748	32.1853	-2.37274	0.270302
	rs9868873	3	122730910	G	A	0.838	0.863	0.0258042	0.0117	0.02691	0.0125329	-48.587	12.5544	0.618665	0.353596
	rs72790849	5	125168011	G	A	0.969	0.971	-0.00290421	0.0286	0.918	0.0125348	10.2522	-0.632526	16.9137	0.0556845
	rs62346437	5	26928000	C	T	0.835	0.831	-0.014596	0.0104	0.1602	0.0125442	6.94234	-12.8696	16.0548	0.183063
	rs7732253	5	29345379	A	G	0.349	0.349	0.0111971	0.0084	0.1804	0.0125488	33.2858	23.538	-4.77726	0.344548
	rs10401918	19	31783218	A	G	0.343	0.369	-0.0209989	0.0082	0.01062	0.0125602	16.6491	-20.7519	-12.8128	0.178886
	rs7304240	12	53198353	A	G	0.861	0.855	0.0270021	0.0117	0.0213	0.012566	8.95088	-15.226	15.4145	0.104176
	rs80193301	2	18356362	A	G	0.913	0.919	-0.0252973	0.0158	0.1096	0.0125711	23.5439	29.5074	-1.65245	0.146636
	rs2941265	16	15235820	T	C	0.466	0.44	-0.034105	0.0085	6.657e-05	0.0125756	18.0963	-31.3896	-4.51081	0.300696
	rs1024561	7	105734508	G	A	0.839	0.834	0.0301994	0.0116	0.009291	0.0125858	26.7242	24.8001	-7.27069	0.187007
	rs13378769	13	86622045	G	T	0.939	0.957	0.0240973	0.0202	0.2332	0.0125989	-51.4697	6.13266	-1.45004	0.164965
	rs11038226	11	44981946	G	A	0.207	0.181	0.0264959	0.0107	0.01382	0.0126055	-41.8954	-0.916332	10.7967	0.393503
	rs4737534	8	59963737	A	G	0.79	0.8	0.0128965	0.0104	0.2128	0.0126131	12.5876	18.9654	13.3674	0.367517
	rs194231	5	171104059	C	T	0.165	0.164	0.026603	0.0119	0.02575	0.0126151	28.7679	27.3679	-1.64378	0.212065
	rs4433439	1	65116834	A	G	0.221	0.191	-0.0130042	0.0111	0.2425	0.0126261	-16.3363	29.471	6.27163	0.454292
	rs12612952	2	12488813	T	C	0.741	0.744	0.00449986	0.0092	0.6269	0.0126336	22.792	17.1139	12.3872	0.334803
	rs9390172	6	144903517	A	C	0.86	0.875	-0.0691036	0.0128	6.754e-08	0.012644	13.2917	30.1663	-6.1188	0.203712
	rs2269459	17	7413038	A	G	0.375	0.349	0.0147014	0.0096	0.1242	0.0126448	12.8198	-32.8932	-4.00705	0.401856
	rs77900383	3	119361412	T	C	0.962	0.962	-0.0343016	0.0198	0.08232	0.0126513	10.9569	1.47499	16.796	0.0788863
	rs2073429	21	44806866	G	A	0.756	0.752	0.0154008	0.0091	0.09107	0.012654	26.0845	7.24809	14.1145	0.287471
	rs8079265	17	73033162	A	G	0.249	0.268	-0.0289964	0.0091	0.001481	0.0126679	12.7231	-18.7305	-14.0459	0.107425
	rs685666	3	101560223	G	A	0.29	0.29	-0.0164038	0.0087	0.05775	0.0127173	20.4423	20.6233	-11.7114	0.276798
	rs62186645	2	242001175	G	A	0.814	0.804	-0.0137035	0.0104	0.1882	0.0127191	7.51348	-21.8474	-13.373	0.0707657
	rs11198147	10	119606909	A	C	0.865	0.864	-0.0189994	0.0123	0.1237	0.0127307	21.0572	22.1566	-10.8064	0.139675
	rs607910	4	43416678	A	G	0.267	0.242	-0.0182047	0.01	0.06796	0.0127372	-10.4884	32.9342	-0.270937	0.445244
	rs861564	3	55560173	C	T	0.368	0.371	0.0239021	0.0082	0.003528	0.0127467	37.7088	19.6328	-5.48814	0.346172
	rs2210566	20	12713699	C	T	0.297	0.314	0.00659818	0.0087	0.4475	0.0127539	12.3545	-27.6052	-9.80432	0.115081
	rs7947690	11	833589	T	G	0.286	0.277	0.00620074	0.0086	0.4752	0.0127725	-10.8516	-12.4855	16.0578	0.374478
	rs4931655	12	33058062	G	A	0.151	0.124	0.00560427	0.0118	0.6371	0.0127739	-40.7812	14.5527	7.875	0.359861
	rs927817	13	50728452	T	C	0.527	0.539	-0.0300984	0.0083	0.000273	0.0127823	-25.6725	-31.0189	2.01169	0.483991
	rs62030917	16	672040	G	A	0.685	0.686	-0.0113036	0.0089	0.2074	0.0128062	32.578	25.4557	-0.976117	0.351044
	rs10988713	9	101884026	C	T	0.902	0.91	-0.0120017	0.0156	0.4399	0.0128067	23.4702	29.4352	-1.77865	0.140603
	rs34628428	7	85096413	T	C	0.82	0.814	-0.0131967	0.0114	0.2449	0.0128116	7.88339	-21.0399	-13.6466	0.0556845
	rs11002487	10	54308340	G	A	0.892	0.897	0.037604	0.0164	0.02235	0.0128151	20.5636	30.1737	2.229	0.190719
	rs10096733	8	141296153	G	A	0.521	0.527	-0.0229002	0.0085	0.007027	0.0128356	-37.6122	-25.0251	-1.93546	0.455684
	rs12611119	19	49064855	A	G	0.655	0.652	-0.0107981	0.0085	0.2021	0.0128362	23.2235	6.3396	-15	0.234571
	rs11731991	4	21654730	C	T	0.732	0.734	-0.00460057	0.0095	0.6252	0.0128399	28.6034	26.832	-3.30632	0.280974
	rs11692727	2	19748792	A	C	0.798	0.819	0.0147014	0.0111	0.1875	0.012849	4.11851	33.3461	-1.16244	0.35174
	rs6681095	1	243136981	T	C	0.899	0.91	0.0183997	0.0147	0.2089	0.0128614	1.29457	27.9068	-9.6117	0.172622
	rs1338935	6	132726195	G	A	0.557	0.577	0.00860289	0.0086	0.3162	0.0128716	-0.145592	-34.5429	3.41102	0.393735
	rs116337889	2	110440178	A	G	0.952	0.95	-0.0198048	0.019	0.2979	0.012873	9.35913	-5.68986	16.7677	0.0689095
	rs2318828	8	139985678	G	A	0.426	0.395	0.018596	0.0082	0.02415	0.0128803	15.5602	-28.0239	-8.87793	0.346868
	rs1388125	5	67230690	G	A	0.772	0.781	-0.0341981	0.0097	0.0004345	0.0128838	30.9456	26.2362	-1.4845	0.241531
	rs2936581	5	10476857	A	G	0.769	0.779	0.0133011	0.0105	0.207	0.0129189	14.4831	29.0812	6.69403	0.348028
	rs41307187	20	42839175	T	C	0.813	0.804	-0.0207028	0.01	0.03811	0.0129323	7.40229	-20.3661	-13.9101	0.0786543
	rs2611704	4	167308845	T	C	0.233	0.224	-0.0299027	0.0093	0.001344	0.0129455	-3.52808	24.1161	-11.9666	0.289559
	rs7648690	3	177058018	G	A	0.921	0.935	0.043902	0.0167	0.008365	0.0129637	-51.9058	3.1299	-2.02303	0.181439
	rs248453	5	150579533	G	A	0.728	0.718	0.00699547	0.0091	0.4405	0.0129709	1.10901	-21.7899	-13.6377	0.111833
	rs9365808	6	165314143	A	G	0.879	0.874	0.0402971	0.0118	0.0006089	0.0129945	21.0605	12.2433	14.0994	0.178654
	rs641429	1	89749389	G	A	0.88	0.901	0.00380276	0.0141	0.7883	0.013008	-49.3488	10.1478	-2.17095	0.261253
	rs1063657	2	177017871	C	T	0.827	0.815	0.0168964	0.0107	0.1143	0.0130279	8.51276	-21.9612	-13.1956	0.0610209
	rs11667063	19	53267506	C	T	0.578	0.559	0.00730327	0.0087	0.4016	0.013037	18.4729	-30.6701	-5.25175	0.238747
	rs2189445	7	15584604	G	A	0.812	0.81	0.00669752	0.01	0.4985	0.0130373	5.40956	-8.86688	16.6805	0.223202
	rs34687306	8	39567333	T	C	0.715	0.71	0.0160997	0.0088	0.06749	0.0130525	21.563	18.3414	-12.3933	0.25406
	rs35882765	10	48656584	T	C	0.678	0.652	0.0110982	0.0088	0.2051	0.0130556	10.7453	-26.7866	-10.5054	0.109745
	rs6807560	3	18336700	C	T	0.571	0.558	-0.00940408	0.0076	0.2137	0.0130627	11.4053	-8.93168	-16.2995	0.268677
	rs9943289	1	24551531	C	T	0.947	0.966	-0.0608972	0.0238	0.01036	0.013065	-51.9151	4.49521	-0.63167	0.174478
	rs55942912	17	48974240	C	T	0.962	0.965	0.0133011	0.0203	0.5135	0.0130737	0.0413509	-1.10052	17.2885	0.1
	rs61928263	12	50588659	T	C	0.807	0.789	0.0421012	0.0098	1.732e-05	0.0130749	13.4137	-21.0857	13.0701	0.144084
	rs3134488	8	96727561	G	T	0.731	0.751	0.00550482	0.0104	0.596	0.0131033	1.87298	33.2967	1.43748	0.433875
	rs11769160	7	151086622	C	T	0.493	0.472	0.0141001	0.0077	0.06768	0.0131088	19.5666	-5.43524	-15.7312	0.317865
	rs1550976	11	131320070	T	C	0.241	0.247	0.0098018	0.0091	0.2825	0.0131132	3.73425	-18.6528	14.7187	0.223666
	rs12630410	3	153952709	C	T	0.885	0.89	-0.0281012	0.0141	0.04594	0.0131192	20.3138	25.873	-8.4417	0.140139
	rs72640603	1	5426587	T	C	0.708	0.689	0.00550482	0.009	0.5405	0.0131372	1.79498	-24.5177	-12.3971	0.135731
	rs72712912	15	37532401	T	C	0.708	0.689	0.0263011	0.0087	0.00238	0.0131399	3.68498	-23.4702	-12.8238	0.146172
	rs79363758	5	80278710	C	T	0.937	0.934	-0.0189994	0.0152	0.2134	0.0131434	11.5764	-5.87229	16.5362	0.0788863
	rs6839037	4	25668951	C	T	0.843	0.86	-0.0243029	0.0123	0.04828	0.0131468	7.36115	32.3676	-3.58909	0.262877
	rs75055323	2	128319424	G	A	0.791	0.779	-0.00950503	0.01	0.3449	0.0131503	8.86423	-23.1241	-12.6421	0.0756381
	rs13404741	2	121831765	T	C	0.671	0.705	-0.0177974	0.0089	0.04512	0.0131558	40.0616	-18.4665	-5.25664	0.461717
	rs13053428	22	31957065	G	A	0.811	0.803	0.0273038	0.0109	0.01226	0.0131613	7.67809	-21.6542	-13.3617	0.0605568
	rs35322037	19	52655703	A	C	0.866	0.869	-0.027104	0.0113	0.01636	0.0131676	14.0894	-1.92529	16.4652	0.166357
	rs10282989	8	119498424	C	T	0.956	0.956	0.0197046	0.0196	0.3156	0.0131728	-1.07245	-5.50488	17.1368	0.0948956
	rs1676882	11	74888262	T	C	0.538	0.507	0.0102968	0.0084	0.2219	0.0131813	21.7175	-31.202	1.83856	0.27819
	rs622169	1	244437407	C	T	0.633	0.618	-0.0303046	0.0089	0.0006552	0.013184	14.5044	-29.7482	7.60795	0.234107
	rs421172	6	16401797	G	A	0.898	0.907	-0.028204	0.0145	0.05139	0.013184	13.0808	30.5231	-5.45071	0.162413
	rs7318093	13	99769973	C	T	0.673	0.661	0.0190965	0.0082	0.01945	0.0132063	17.2747	6.93288	-15.7853	0.225986
	rs34542533	1	5716814	T	C	0.957	0.961	-0.0209989	0.0226	0.3528	0.0132096	15.9486	25.0652	-10.0156	0.062413
	rs4469689	1	39033922	G	A	0.157	0.134	-0.0176956	0.0113	0.1171	0.0132341	-47.4077	13.0664	-2.34981	0.319954
	rs62092651	18	55451373	G	T	0.719	0.704	-0.00020002	0.009	0.9819	0.013237	5.31582	-23.9487	-12.5041	0.115545
	rs61565555	1	53652786	T	C	0.874	0.9	-0.0152964	0.0141	0.2767	0.0132428	-20.373	28.6641	-5.85641	0.284223
	rs840396	5	34016484	C	T	0.344	0.338	0.0170046	0.0078	0.03	0.0132434	9.17679	3.18236	16.7658	0.448724
	rs11732507	4	124387408	G	A	0.15	0.152	0.018704	0.0114	0.1011	0.0132442	9.62214	-3.9268	16.7991	0.195592
	rs72641736	4	180114722	A	G	0.898	0.9	-0.0110003	0.0141	0.4319	0.0132501	23.0884	28.4095	-4.42472	0.132947
	rs12035273	1	39455729	G	A	0.91	0.914	0.0252973	0.015	0.09111	0.0132853	20.0666	27.0486	-7.42473	0.104176
	rs2201796	1	104846034	A	G	0.526	0.516	-0.00130085	0.0078	0.8691	0.0132904	-2.05942	-21.773	13.7333	0.459397
	rs761964	1	57304135	T	G	0.225	0.221	0.0150955	0.0106	0.1566	0.0132926	24.7279	28.7497	-2.10286	0.292575
	rs62408510	6	91736842	C	A	0.899	0.91	-0.0292023	0.0151	0.05373	0.0132946	5.23656	29.665	-7.76426	0.185847
	rs11121061	1	5894114	G	T	0.928	0.945	-0.0166986	0.0172	0.3315	0.0133415	-28.5499	6.46895	14.155	0.252204
	rs10861496	12	106148808	T	C	0.631	0.62	-0.005103	0.0078	0.5148	0.0133419	18.2248	-0.419227	-16.0826	0.245012
	rs522370	18	64240852	T	C	0.455	0.461	-0.0156011	0.0076	0.04131	0.0133537	16.0611	6.65471	-15.9459	0.358469
	rs6725463	2	242490366	G	A	0.617	0.615	0.0118989	0.0085	0.1606	0.0133583	-11.5001	-12.6706	-15.776	0.291415
	rs825860	16	73555803	T	G	0.356	0.356	0.00799793	0.0083	0.3376	0.0133618	-32.3628	-14.659	-11.742	0.290255
	rs622299	1	57328122	C	T	0.401	0.394	0.0199987	0.0078	0.0109	0.0133644	-36.3047	-14.8899	-10.3454	0.378654
	rs12900214	15	93914245	G	A	0.8	0.789	0.0154008	0.0098	0.1149	0.013365	6.08108	-22.1075	-13.2497	0.0772622
	rs34536038	8	99297662	A	G	0.721	0.703	0.0141987	0.009	0.1173	0.0133799	15.5658	-17.7141	-13.9088	0.132947
	rs538171	11	133046926	C	T	0.421	0.419	0.0178006	0.0083	0.03316	0.0133929	38.625	20.7996	-2.35562	0.394896
	rs12491734	3	155054225	C	T	0.701	0.703	-0.0114048	0.0086	0.1859	0.0134015	32.8082	12.4897	11.0322	0.329466
	rs10800632	1	199436138	A	G	0.515	0.505	0.0355023	0.0076	2.627e-06	0.0134053	9.70184	17.3221	-14.3156	0.425754
	rs72822148	17	9742028	C	T	0.709	0.691	-0.0138961	0.0093	0.1331	0.0134084	9.19985	-25.6483	-11.2876	0.111601
	rs888889	5	167836293	A	G	0.608	0.637	-0.0201007	0.0083	0.01503	0.0134208	27.8284	-25.1021	7.16002	0.430162
	rs2296275	14	61919702	A	C	0.921	0.934	-0.0243029	0.019	0.2009	0.0134252	16.7785	26.2653	-8.93447	0.0651972
	rs11648298	16	86588104	C	T	0.744	0.734	0.00459941	0.0096	0.6331	0.0134311	10.4227	-25.0821	-11.4635	0.0937355
	rs60937446	8	119543439	G	T	0.799	0.807	0.0139029	0.0094	0.1402	0.0134379	-16.5149	-4.32139	16.4209	0.331555
	rs4391496	9	111339839	A	C	0.566	0.579	-0.00540458	0.0077	0.4804	0.013443	25.144	13.3553	-13.2009	0.487703
	rs696958	1	208634002	G	A	0.71	0.697	-0.00210221	0.0087	0.8139	0.0134645	16.4017	-16.5619	14.1118	0.246636
	rs291901	1	222373937	A	C	0.456	0.442	-0.00520351	0.0076	0.4979	0.0134647	-11.3758	14.6237	-15.0226	0.491647
	rs79190840	17	2471217	C	T	0.839	0.841	-0.0391983	0.0104	0.0001624	0.0134742	13.653	-4.80305	16.3616	0.186775
	rs513297	11	28801396	A	G	0.777	0.766	0.0209001	0.009	0.02087	0.0134763	10.0869	-11.0021	16.0196	0.226218
	rs2461130	7	45695331	A	G	0.438	0.406	0.0106036	0.0087	0.2261	0.0134887	23.0628	-25.1668	8.90125	0.387239
	rs10027015	4	38420519	T	C	0.802	0.826	0.0307038	0.0108	0.004416	0.0134966	-25.8536	27.5724	-4.60919	0.37471
	rs7866882	9	8837150	C	T	0.955	0.97	0.047103	0.0253	0.06292	0.0134993	-51.0104	5.8258	-2.02908	0.150116
	rs2341734	4	61842588	C	T	0.531	0.507	-0.0120017	0.0081	0.1384	0.0135238	21.5335	-27.7512	-7.28443	0.255684
	rs10214978	7	22098746	T	G	0.61	0.598	-0.0131967	0.0082	0.1071	0.0135243	12.8243	-22.9695	12.2664	0.304872
	rs2942349	10	5984990	C	T	0.363	0.341	0.00479847	0.0093	0.6031	0.0135264	6.84593	-18.7111	-14.4133	0.4058
	rs10035299	5	10612627	G	A	0.27	0.252	-0.0197028	0.0091	0.02988	0.0135294	-48.4241	0.77286	6.77407	0.416473
	rs1275274	10	59039873	T	G	0.529	0.547	-0.0144032	0.0078	0.06457	0.0135389	38.0841	8.70044	-10.31	0.394432
	rs263341	8	5572052	A	G	0.491	0.481	0.0136958	0.0081	0.08915	0.0135563	31.3825	16.4523	-10.4029	0.451972
	rs9489257	6	118137796	C	T	0.577	0.572	-0.0355028	0.0076	2.662e-06	0.0135594	23.1086	-11.4412	14.1631	0.373782
	rs10738900	9	32885633	G	A	0.594	0.601	-0.0176956	0.0077	0.02196	0.0135662	-0.711207	14.8762	-15.386	0.3942
	rs2560241	5	152699105	T	C	0.263	0.227	0.0372958	0.009	3.295e-05	0.0135716	-42.4045	15.1071	-6.12661	0.403944
	rs2544629	16	87647506	A	G	0.299	0.28	0.00519647	0.0094	0.5827	0.0135727	0.0613138	-19.69	-14.3199	0.491183
	rs16967121	15	38923007	G	A	0.83	0.843	-0.0377019	0.0116	0.001163	0.0135852	12.6055	30.7369	-5.07881	0.235963
	rs12408554	1	14844936	G	T	0.616	0.602	0.0162965	0.0078	0.03616	0.0136069	7.00226	-14.6808	15.5218	0.371694
	rs10488345	7	131634774	A	C	0.54	0.551	-0.00549507	0.0086	0.5283	0.0136176	-16.3427	-22.2807	-12.3367	0.406497
	rs10470707	3	64677737	G	A	0.718	0.74	0.0299956	0.0092	0.00115	0.0136223	22.2415	-16.9867	-12.9879	0.493968
	rs35179956	2	80278072	C	T	0.853	0.842	0.00720399	0.0106	0.495	0.0136223	11.1351	-16.4075	14.765	0.12413
	rs4503732	15	46642263	C	A	0.0974	0.0843	0.0244975	0.015	0.1026	0.0136454	-0.70186	29.3526	-8.19735	0.179118
	rs55917611	15	40603259	A	G	0.62	0.619	-0.0243952	0.0084	0.003694	0.0136473	-18.036	-15.0205	-14.5473	0.295592
	rs139223992	5	31110574	T	C	0.924	0.922	-0.028204	0.0145	0.05182	0.0136879	7.15065	-8.93337	16.4902	0.074942
	rs13232239	7	143642594	G	A	0.778	0.776	-0.0176956	0.0091	0.05071	0.013702	20.0629	14.8817	-13.7238	0.143619
	rs80284020	7	33822106	G	A	0.904	0.916	-0.0393023	0.017	0.02033	0.0137196	23.8098	29.164	0.606091	0.134803
	rs12127986	1	18633357	G	T	0.625	0.606	-0.010697	0.0086	0.2117	0.0137314	15.7964	-28.4739	-8.23144	0.179118
	rs4631936	12	18379941	G	A	0.893	0.901	-0.0152964	0.0143	0.2829	0.0137316	23.1643	23.4107	8.941	0.188863
	rs2316264	3	100123474	G	A	0.552	0.576	-0.0136021	0.0079	0.08448	0.0137446	23.7412	-24.3066	9.20608	0.424826
	rs2406107	1	225558208	T	C	0.169	0.158	-0.0213973	0.0105	0.04257	0.0137488	-37.8092	-4.52804	12.0101	0.316241
	rs16879855	6	88542625	C	T	0.977	0.977	0.0184979	0.028	0.509	0.0137521	2.19374	-4.39794	17.0787	0.063109
	rs55989033	4	185313398	A	G	0.828	0.82	-0.0176956	0.011	0.1069	0.0137541	9.00572	-22.8054	-12.6656	0.0705336
	rs12606132	18	77165089	C	T	0.319	0.3	-0.0107981	0.0091	0.2313	0.013755	-31.8844	-3.52293	13.8031	0.486311
	rs1722414	2	16885412	G	A	0.87	0.893	0.0323026	0.0126	0.01035	0.0137683	-51.0345	6.48565	-0.700489	0.27355
	rs12346211	9	114139578	T	C	0.615	0.586	0.0284028	0.0084	0.0007769	0.0137719	10.4494	-32.6824	-4.61016	0.203016
	rs10422784	19	13144062	A	C	0.207	0.222	0.00159872	0.0098	0.8711	0.0137905	10.4485	-24.391	-11.7568	0.0832947
	rs175088	15	45413672	A	G	0.109	0.0883	0.0361005	0.0137	0.008543	0.0137933	-50.3783	5.2362	-3.40484	0.215313
	rs13093633	3	112072833	G	A	0.47	0.452	-0.00810274	0.0082	0.3222	0.0138095	-7.17596	-27.6547	-10.3615	0.366357
	rs7171655	15	39014317	A	G	0.698	0.709	-0.0168003	0.0087	0.05274	0.0138142	10.4392	7.02227	16.2337	0.397912
	rs7810882	7	156047284	G	A	0.615	0.63	-0.00660174	0.0084	0.4335	0.0138179	6.82899	26.9927	-9.77836	0.461485
	rs139671960	2	88407483	C	T	0.852	0.855	0.0182033	0.0118	0.1254	0.0138303	28.9257	23.5221	6.63229	0.213921
	rs3847122	7	80766407	A	G	0.897	0.898	0.0232965	0.0131	0.07411	0.0138308	17.9411	24.7203	-9.701	0.109513
	rs887954	19	57120356	T	C	0.792	0.807	-0.0253999	0.0107	0.01736	0.0138362	13.3897	26.7678	8.80306	0.342923
	rs11790567	9	123007852	A	G	0.818	0.809	-0.0120017	0.0105	0.2523	0.0138371	15.0965	-13.9852	14.8808	0.170534
	rs35807197	6	80782711	T	C	0.723	0.706	0.00259663	0.0085	0.7546	0.0138451	13.4686	-15.5463	-14.7131	0.132483
	rs3751943	17	78867733	A	G	0.724	0.748	-0.0131967	0.0088	0.1326	0.0138453	-27.286	2.8542	14.7149	0.459165
	rs6791787	3	90194703	C	T	0.941	0.96	-0.0221025	0.0216	0.3064	0.0138636	-49.6497	8.08255	-2.86273	0.182135
	rs313446	10	4680613	T	C	0.614	0.617	0.0247999	0.0082	0.002384	0.0138689	-43.7761	-16.3355	5.81278	0.482367
	rs1345440	16	48747367	C	T	0.728	0.752	-0.0216016	0.0102	0.03492	0.0138904	5.40211	31.7433	4.5405	0.429234
	rs4265953	2	149250722	G	T	0.429	0.402	0.0120965	0.0089	0.1754	0.0139166	6.908	-33.7788	-3.28035	0.369374
	rs2820304	1	201918527	T	G	0.64	0.627	-0.0110003	0.008	0.1694	0.0139226	20.1103	-16.9042	13.3315	0.297912
	rs12028152	1	116772276	C	T	0.871	0.877	0.00819632	0.012	0.4941	0.0139241	8.54079	25.6235	-10.5363	0.165429
	rs12949999	17	67833062	T	C	0.748	0.733	0.0109993	0.0091	0.2276	0.013929	10.8149	-26.6285	-10.4101	0.103944
	rs1183074	18	24588750	A	G	0.364	0.369	0.0240973	0.0077	0.00175	0.013937	15.3238	-9.40173	15.6599	0.347796
	rs2723274	12	118279334	A	G	0.203	0.208	-0.0121029	0.0093	0.1902	0.0139495	23.6633	-0.163037	14.9678	0.225754
	rs2398162	15	96830550	A	G	0.7	0.689	0.0274011	0.0086	0.001373	0.0139518	30.541	24.0876	-5.47291	0.283295
	rs6570483	6	142261098	T	G	0.205	0.21	0.0165031	0.0099	0.09519	0.0139528	9.07889	-23.9627	-12.0828	0.0830626
	rs6899351	6	123109106	T	C	0.727	0.72	-0.0157026	0.0087	0.07156	0.0139542	19.9378	4.59614	-15.5474	0.164037
	rs4728006	7	124428472	A	C	0.826	0.818	-0.0203048	0.0104	0.05119	0.013965	9.32453	-23.5334	-12.2645	0.0774942
	rs13164777	5	169636052	A	G	0.838	0.828	0.00350385	0.0106	0.7388	0.0139698	6.66827	-21.4463	-13.3797	0.0656613
	rs2073270	6	14407713	T	G	0.726	0.726	-0.0158957	0.0087	0.06656	0.0139711	28.2553	12.5348	12.2887	0.304408
	rs72848734	17	69532663	T	C	0.756	0.752	0.0147999	0.0097	0.1267	0.0139727	27.6119	23.4004	-7.6618	0.244548
	rs3117413	6	107247689	T	C	0.224	0.233	0.0267004	0.0095	0.005118	0.0139739	10.0098	-22.4785	-12.6781	0.0802784
	rs79865648	14	87006296	T	G	0.891	0.892	0.0404987	0.0134	0.002489	0.0139915	19.8255	28.1259	-6.09819	0.138979
	rs7122395	11	61891371	T	C	0.471	0.447	0.0166998	0.0082	0.04101	0.0140196	0.70756	-27.0641	-10.8612	0.341067
	rs5760752	22	25345537	T	C	0.591	0.618	-0.0183982	0.0082	0.02455	0.0140389	7.94602	-25.3123	-11.4726	0.389095
	rs73200825	7	85420381	C	A	0.636	0.612	0.0115036	0.0089	0.1995	0.0140524	15.5998	-32.5084	-2.5069	0.182135
	rs72681012	1	49099340	A	C	0.935	0.929	0.0275957	0.0165	0.0929	0.0140574	9.99939	-12.4564	15.6953	0.062645
	rs2529701	17	12259620	C	T	0.723	0.709	0.0254046	0.0085	0.002762	0.0140709	19.2933	-13.9616	14.2403	0.253364
	rs12927263	16	80297956	T	C	0.509	0.5	0.00550482	0.0083	0.5055	0.0140856	-28.6554	-25.668	-7.24517	0.413225
	rs714852	16	79646773	T	C	0.835	0.854	-0.0187038	0.0121	0.1232	0.0140965	-18.6473	27.6757	-7.25913	0.312297
	rs1877530	12	71378297	A	C	0.425	0.45	-0.0211011	0.0077	0.006321	0.0141016	23.3131	-15.3798	-13.1802	0.244084
	rs9884657	4	5343669	T	C	0.758	0.778	0.0477992	0.0097	7.688e-07	0.0141061	-49.5552	6.52414	4.03652	0.438515
[truncated: 6,682 more rows]

## Sheet: SD 1B
Suppplementary data 1B. List of Recent natural selection significant markers (LD-RNS markers). Pcadapt was used to perform principal component analysis (PCA) and compute selection p-values (P_RNS) to test for the presence of selection outliers, based on the correlations between genetic variation and the first 3 principal components. 1000 genomes phase 3 sequencing data 3 across African, European …
	RNS MARKERS					SCZ GWAS					RECENT NATURAL SELECTION (RNS)
	rsID	CHR	BP	A1	A2	FCAS	FCON	BETA	SE	P_SCZ	P_RNS	zscore_PC1	zscore_PC2	zscore_PC3	maf_1KG
	rs729010	9	134717091	G	A	0.706	0.712	0.00400198	0.0084	0.6295	1.33627e-14	83.3066	-7.49894	-24.3516	0.408476
	rs11813823	10	45157941	T	C	0.845	0.84	0.00410158	0.0112	0.7117	2.76137e-14	112.245	-14.7575	8.02247	0.35668
	rs5998432	22	32745916	T	C	0.901	0.9	0.00119928	0.0125	0.926	7.88391e-11	-18.4604	52.2846	17.9184	0.209241
	rs7904676	10	45408011	T	C	0.196	0.188	0.0071047	0.0104	0.4994	4.28277e-10	95.1222	1.57474	8.02881	0.393172
	rs11239274	10	45393219	T	G	0.564	0.547	0.00750179	0.0077	0.3239	6.39404e-10	94.0558	1.95106	8.1712	0.39435
	rs2076036	22	32774129	T	C	0.568	0.587	0.0077995	0.0077	0.3116	1.63981e-09	-13.446	49.7386	16.6678	0.235727
	rs1332624	10	45402325	A	G	0.886	0.883	-0.0188974	0.0117	0.1071	1.91884e-09	91.7553	1.91508	7.95724	0.391995
	rs16872008	6	44476779	G	A	0.928	0.933	-0.00680309	0.0151	0.6532	3.67653e-09	-13.4571	60.8485	-5.97262	0.472042
	rs17149165	7	125648081	C	T	0.876	0.881	-0.017197	0.0113	0.1269	7.19504e-09	-40.3525	-11.0258	23.1759	0.4794
	rs10946546	6	22320500	T	C	0.629	0.613	-0.00439966	0.0078	0.5728	1.16821e-08	-30.8903	-51.2173	10.2735	0.297234
	rs5998424	22	32732452	T	C	0.95	0.957	0.017496	0.0184	0.3396	1.79722e-08	-16.5831	46.6811	15.5064	0.192172
	rs13248977	8	74156494	G	A	0.928	0.928	0.00600195	0.0147	0.6815	2.94425e-08	-5.54324	7.9077	-25.2876	0.0626839
	rs16935391	10	54680402	G	A	0.89	0.884	0.00679685	0.0122	0.5762	3.90375e-08	-6.87024	11.584	-24.8249	0.0815185
	rs11252558	10	4522299	G	A	0.843	0.857	0.0178989	0.0118	0.1279	5.81323e-08	79.8783	6.38607	10.1911	0.419659
	rs396746	6	33557045	A	C	0.121	0.122	-0.0216016	0.0113	0.05649	9.18655e-08	81.4131	-18.5044	2.23886	0.32372
	rs1578777	10	54695338	T	C	0.631	0.627	0.00149888	0.0084	0.8536	1.46481e-07	-6.14795	11.2023	-23.916	0.0815185
	rs4669393	2	5623567	T	C	0.891	0.895	-0.0103029	0.0122	0.3986	1.76771e-07	-14.9916	40.5579	16.2145	0.185697
	rs17720872	1	247364063	A	C	0.906	0.902	0.0197046	0.0126	0.1191	2.93901e-07	-10.1816	14.7184	-22.9238	0.0885815
	rs16935459	10	54692621	G	T	0.811	0.813	0.0133998	0.0108	0.2155	3.16236e-07	-5.49648	10.9897	-23.3736	0.0835786
	rs2221582	3	153048676	T	G	0.299	0.301	-0.00060018	0.0083	0.9439	3.82774e-07	-36.3954	41.611	-11.5904	0.444085
	rs8225	3	15305870	C	T	0.742	0.774	0.00649884	0.0096	0.5027	3.91578e-07	-36.4804	41.4817	-11.6175	0.44379
	rs857120	1	57211399	C	T	0.87	0.881	0.023404	0.0117	0.04594	3.94083e-07	80.6285	-12.6013	0.775068	0.270453
	rs7622837	3	153054244	A	G	0.538	0.561	-0.00450011	0.0078	0.566	4.411e-07	-36.4231	41.319	-11.5565	0.444968
	rs1423759	16	87119602	C	T	0.736	0.728	-0.00369682	0.0086	0.6676	5.5226e-07	-34.5636	41.3493	-11.6885	0.448499
	rs983618	9	13467026	T	G	0.225	0.228	-0.00190181	0.0089	0.8352	6.54428e-07	-18.2233	48.2494	9.17296	0.215715
	rs6565887	18	74182975	C	T	0.936	0.937	0.0158044	0.0165	0.3398	7.32967e-07	-38.3183	-45.872	3.19201	0.233078
	rs236990	4	88015386	G	A	0.956	0.966	0.00590255	0.0215	0.7845	1.01902e-06	78.5055	-11.4653	0.438726	0.271042
	rs7610684	3	73023934	G	A	0.206	0.217	0.00789872	0.0092	0.3922	1.10097e-06	-48.4842	-40.7656	-1.6205	0.33196
	rs11647651	16	87127791	A	G	0.178	0.173	-0.00359646	0.01	0.7217	1.16431e-06	-31.1754	40.9479	-11.6437	0.455268
	rs12706717	7	125739845	G	A	0.72	0.711	-0.000100005	0.0082	0.9862	1.70547e-06	8.9322	14.4344	-21.7137	0.381695
	rs7136333	12	125602976	G	A	0.946	0.951	0.0020978	0.0187	0.9089	1.71817e-06	-44.2729	-26.6296	-13.9758	0.375221
	rs10917284	1	23062908	A	G	0.596	0.586	0.0020978	0.0077	0.7841	1.81927e-06	67.2447	-7.83822	-11.3981	0.433785
	rs3848073	13	96019789	C	T	0.951	0.953	0.00279609	0.021	0.893	1.94018e-06	41.3531	-6.13434	-18.9994	0.478517
	rs11005987	10	59732432	C	T	0.966	0.976	-0.0197028	0.0252	0.4342	2.18639e-06	-15.8083	10.9152	-21.3821	0.266922
	rs6888953	5	151518058	A	G	0.889	0.891	0.00449986	0.0121	0.7135	2.39133e-06	-11.9954	35.5986	15.7495	0.134785
	rs10224074	7	68180454	A	C	0.939	0.946	-0.0263029	0.0175	0.1337	2.52584e-06	73.4478	-6.8699	6.84823	0.300177
	rs10517543	4	40491187	A	G	0.904	0.9	0.0102968	0.0137	0.4512	2.53647e-06	3.73608	37.2128	15.4299	0.290465
	rs680020	10	5973350	T	C	0.576	0.566	0.00689617	0.008	0.3886	2.55843e-06	-16.3995	10.5758	-21.239	0.26751
	rs11595197	10	68330414	C	T	0.751	0.734	-0.00599795	0.0089	0.5026	2.57771e-06	-13.0437	-39.7084	13.3497	0.455856
	rs10407762	19	53288101	T	C	0.855	0.849	0.00950469	0.0114	0.4076	3.3661e-06	77.1119	-1.71506	1.69126	0.367863
	rs7256271	19	5329001	T	C	0.441	0.445	-0.0151035	0.0078	0.05255	3.3661e-06	77.1119	-1.71506	1.69126	0.367863
	rs11945928	4	2694081	A	G	0.94	0.952	-0.0380965	0.0183	0.03733	3.42432e-06	-43.0171	-39.8407	-4.15202	0.361389
	rs1426300	15	88669163	T	C	0.517	0.53	-0.00609856	0.0075	0.4183	3.68409e-06	-36.6168	-42.375	4.72709	0.230724
	rs13085689	3	73011056	T	C	0.492	0.465	0.00219758	0.0078	0.7785	3.7164e-06	-47.3977	-38.4412	-1.6996	0.33196
	rs1009375	1	244167131	C	T	0.796	0.784	0.0115036	0.0093	0.2166	3.85194e-06	-32.805	-43.7065	4.62713	0.275162
	rs2744119	6	22282731	G	A	0.875	0.876	-0.00439966	0.012	0.7163	3.97309e-06	-33.6526	-40.6147	8.12784	0.303119
	rs13292721	9	138531959	G	A	0.496	0.48	-0.00220242	0.0078	0.7779	4.23396e-06	70.9843	-16.8469	3.3023	0.285462
	rs6881967	5	13741163	A	C	0.737	0.739	-0.0104039	0.009	0.2473	4.31127e-06	-11.171	9.66767	-21.1853	0.0853443
	rs4743938	9	96681388	A	G	0.0911	0.0845	0.0178006	0.0134	0.1838	4.37022e-06	-14.4217	48.7868	4.54311	0.278693
	rs1036598	9	81628944	T	C	0.196	0.2	0.0020978	0.0096	0.8229	4.61535e-06	-31.9087	-34.8253	12.4037	0.188052
	rs1393235	5	2649046	A	G	0.0861	0.0797	0.0312952	0.0171	0.06756	4.61906e-06	-35.7723	-42.7882	3.50281	0.271042
	rs4073471	3	59410065	C	A	0.432	0.432	0.00919757	0.0081	0.2546	4.64191e-06	-10.3409	36.7717	14.5827	0.304885
	rs3778361	6	6150122	T	C	0.939	0.938	-0.0153979	0.0154	0.3183	5.00307e-06	-36.3258	-42.8542	-1.6169	0.367863
	rs2319360	8	96898311	T	C	0.83	0.825	0.011296	0.0099	0.254	5.04255e-06	-39.3874	13.3194	17.3693	0.424073
	rs11952888	5	102737126	G	A	0.963	0.973	0.00139902	0.0242	0.9536	5.34233e-06	-17.8593	-20.6706	-18.6751	0.353443
	rs1857985	9	106987143	T	C	0.102	0.109	0.0030952	0.0123	0.8034	5.44115e-06	72.7597	-1.81923	6.14794	0.3196
	rs4884777	13	68969575	C	T	0.851	0.853	0.00689617	0.0114	0.548	5.67887e-06	55.086	-2.12906	-14.966	0.428487
	rs9541341	13	68970067	G	A	0.0472	0.0443	-0.0299027	0.0182	0.1015	5.67887e-06	55.086	-2.12906	-14.966	0.428487
	rs7770089	6	83982351	T	C	0.917	0.914	-0.0188974	0.0134	0.1577	5.77257e-06	-15.2284	47.8647	4.97706	0.283991
	rs12495344	3	191033763	A	G	0.759	0.753	-0.00920221	0.0086	0.2845	5.97792e-06	-31.6695	-38.1211	9.99985	0.198058
	rs17747874	7	21692881	A	G	0.904	0.902	-0.0170037	0.0132	0.1987	6.05607e-06	43.0851	23.4338	14.6797	0.415244
	rs4470567	3	98141441	G	A	0.93	0.94	-0.0159973	0.0153	0.2945	6.18526e-06	-8.66549	8.53628	-21.0723	0.0559152
	rs10264545	7	115566788	A	G	0.738	0.748	-0.0180011	0.0086	0.03504	6.36532e-06	-31.9781	-2.62151	19.2191	0.42731
	rs1787777	18	55775343	C	T	0.784	0.783	0.00730327	0.0092	0.4284	6.39949e-06	-52.3029	-31.9261	-5.25257	0.443496
	rs6928884	6	6162060	A	G	0.52	0.531	-0.00979784	0.0077	0.2036	6.44638e-06	-36.1869	-42.3338	-1.66911	0.371101
	rs1601405	12	57343163	T	G	0.755	0.772	-0.0121029	0.0088	0.1667	6.95015e-06	-9.25141	8.02873	-20.9812	0.0691583
	rs525867	1	181828097	G	A	0.827	0.828	-0.0113036	0.0103	0.2713	7.20039e-06	-25.182	-31.0438	14.7556	0.315185
	rs4687076	3	189336473	T	C	0.166	0.146	0.00730327	0.0109	0.5029	7.46264e-06	-12.9859	39.4374	12.3924	0.174809
	rs728291	17	71163788	A	C	0.659	0.65	-0.011597	0.0081	0.1521	7.47912e-06	70.2228	-2.45805	-7.65265	0.412596
	rs16912212	10	60160455	G	A	0.692	0.705	0.0147999	0.0082	0.07362	8.00635e-06	-29.8336	-14.2865	-18.1372	0.257799
	rs4279496	7	16989820	G	A	0.126	0.119	-0.00470103	0.0126	0.7091	8.02195e-06	70.8308	-12.5206	-4.00922	0.399647
	rs11163433	1	82605135	C	T	0.584	0.592	-0.00790113	0.0076	0.2971	8.39616e-06	-44.118	-37.9296	2.92347	0.302531
	rs3024443	6	6181526	T	C	0.791	0.801	-0.00800193	0.0098	0.4114	8.51525e-06	-35.7505	-41.8823	-1.64621	0.368452
	rs4246539	1	157955804	A	G	0.828	0.823	0.0127978	0.0102	0.2112	8.5733e-06	-32.4519	43.5128	-3.91958	0.39641
	rs786735	6	6173987	C	T	0.831	0.833	-0.00660174	0.0107	0.5346	8.95903e-06	-35.6541	-41.8408	-1.48678	0.368158
	rs7769202	6	6169656	C	T	0.682	0.681	-0.000900405	0.0083	0.9097	9.40524e-06	-35.612	-41.7026	-1.67956	0.367863
	rs4970668	1	82574799	T	G	0.0544	0.038	0.00039992	0.0207	0.9854	9.55915e-06	-43.9676	-37.7591	2.71611	0.303414
	rs10128510	10	21549494	C	T	0.967	0.972	0.0213994	0.0244	0.3792	9.61674e-06	-37.6901	-33.614	10.4311	0.273985
	rs10259138	7	28941102	T	C	0.501	0.496	0.000899595	0.0076	0.9048	9.89418e-06	-31.8731	-38.1652	8.94083	0.174514
	rs2505382	10	32761062	C	T	0.176	0.156	0.0044003	0.0103	0.668	1.00635e-05	72.3302	-2.55122	4.53681	0.359623
	rs416063	3	155518043	T	G	0.213	0.203	0.0103958	0.0091	0.251	1.10959e-05	-38.0346	-40.2164	2.60948	0.32166
	rs9294716	6	67391355	G	A	0.653	0.646	-0.00930314	0.0078	0.2327	1.1353e-05	70.6553	-11.9718	2.74363	0.305474
	rs11606810	11	12311730	G	A	0.965	0.973	-0.0239956	0.0235	0.306	1.23526e-05	-53.08	-26.9774	-7.20352	0.464685
	rs10850931	12	118340770	G	A	0.85	0.851	0.00939572	0.0107	0.3785	1.36414e-05	-37.7976	-35.1518	8.67128	0.292525
	rs4667469	2	165782571	C	T	0.833	0.835	-0.00700447	0.0101	0.4873	1.38977e-05	-30.2882	-21.2781	16.3252	0.242201
	rs4386128	16	81421457	G	A	0.923	0.922	0.0136958	0.0141	0.331	1.40359e-05	-39.2786	-39.3611	1.65597	0.249264
	rs9809157	3	98170450	C	T	0.546	0.541	-0.00700447	0.0076	0.3541	1.46856e-05	-8.67589	6.9282	-20.4234	0.0626839
	rs943579	1	230815376	T	C	0.164	0.153	0.00039992	0.0111	0.9731	1.505e-05	-11.432	13.5973	-19.7074	0.105945
	rs12677084	8	125693155	A	G	0.821	0.827	-0.0139975	0.0099	0.1581	1.50626e-05	-22.5379	44.5971	-5.0899	0.273102
	rs10514764	3	119883131	T	C	0.901	0.914	-0.00359646	0.013	0.7799	1.51512e-05	-42.1273	-37.1037	-3.3001	0.286933
	rs11982155	7	68185001	A	G	0.805	0.801	-0.0160989	0.0098	0.1009	1.525e-05	69.0609	-7.26751	5.75331	0.308711
	rs3806670	3	9859777	T	G	0.595	0.58	-0.00670241	0.0079	0.3992	1.54711e-05	-10.231	9.71896	-20.125	0.0821071
	rs427378	14	36478596	A	G	0.511	0.538	0.0147014	0.0083	0.07686	1.57282e-05	-26.7423	-37.7387	9.75244	0.320777
	rs10488056	7	121505920	A	C	0.958	0.972	-0.0401972	0.0234	0.08554	1.58909e-05	-14.1597	-5.14399	-20.035	0.0959388
	rs3768408	1	226910340	T	C	0.803	0.816	-0.0204987	0.0097	0.03451	1.66068e-05	70.8433	-9.72366	1.37447	0.281636
	rs11198181	10	119681401	G	A	0.894	0.895	0.0125015	0.0124	0.3152	1.74921e-05	-32.9125	-40.5138	4.15927	0.283991
	rs7615856	3	98587977	T	C	0.559	0.559	-0.00409839	0.0077	0.5932	1.75337e-05	-10.3521	9.83132	-19.9988	0.0818128
	rs9886142	7	78303699	G	A	0.892	0.894	0.0456997	0.0133	0.0005712	1.82851e-05	-32.1974	-41.0579	-2.86268	0.417599
	rs11198198	10	119707929	C	A	0.906	0.911	0.00819632	0.014	0.5593	1.8337e-05	-32.5325	-40.4608	4.31077	0.283696
	rs7072568	10	60078795	A	G	0.92	0.922	0.00479847	0.014	0.7326	1.87188e-05	-32.1394	-17.5958	-16.3092	0.384344
	rs4918900	10	116090503	T	C	0.269	0.246	0.0018982	0.0092	0.839	1.89788e-05	-14.8197	45.5354	4.85696	0.272219
	rs476636	11	120326277	G	A	0.137	0.137	-0.0031951	0.011	0.7727	1.91674e-05	-23.3635	-35.7385	11.4236	0.176574
	rs4679705	3	153044220	C	T	0.842	0.843	0.00580313	0.0106	0.5862	1.93924e-05	-30.5714	-34.9182	10.3848	0.196292
	rs6752396	2	7640278	A	C	0.825	0.833	-0.0319965	0.0101	0.001527	2.00416e-05	-34.3137	-10.9861	17.1438	0.31754
	rs4658748	1	245481432	G	A	0.478	0.486	0.000299955	0.0078	0.9666	2.00708e-05	-42.0293	-36.2699	-3.60439	0.383755
	rs2210604	10	120001191	A	G	0.396	0.399	-0.0041988	0.0077	0.5856	2.00849e-05	-41.1105	-31.9507	8.93728	0.360212
	rs10999728	10	72960558	A	G	0.164	0.172	-0.005103	0.0106	0.6332	2.06883e-05	69.6877	-9.72105	2.66575	0.24897
	rs9357446	6	44447598	G	A	0.387	0.402	0.00519647	0.008	0.5112	2.08202e-05	8.61558	-44.0964	6.48083	0.488523
	rs1035707	15	31384797	G	A	0.192	0.204	-0.0143018	0.0099	0.1475	2.0843e-05	71.4788	-4.47686	-1.68176	0.334314
	rs17566008	6	6823042	G	A	0.882	0.879	-0.00369682	0.0119	0.753	2.08988e-05	-18.5893	43.9975	5.81148	0.238376
	rs309152	2	136657252	C	T	0.778	0.796	0.0167981	0.0095	0.07758	2.11448e-05	-34.5006	-37.433	-6.50093	0.327546
	rs17586071	10	116079535	C	T	0.927	0.925	0.0166014	0.0147	0.2577	2.16769e-05	-14.7283	45.3831	4.66143	0.272219
	rs10934511	3	119867927	T	C	0.417	0.42	0.00990082	0.0076	0.1923	2.18034e-05	-41.5676	-34.7601	-5.71762	0.289288
	rs11086869	20	41882929	C	T	0.753	0.749	-0.0108992	0.0091	0.2272	2.18837e-05	-47.2826	-31.465	-5.58869	0.430842
	rs1861506	2	8045187	G	A	0.082	0.0731	0.0338022	0.0152	0.02643	2.28626e-05	-31.9141	-33.6366	10.5572	0.192466
	rs4648384	1	2756621	A	C	0.499	0.498	-0.00470103	0.0075	0.5318	2.3157e-05	43.4262	12.9829	-15.5985	0.485285
	rs11594800	10	120020264	C	T	0.869	0.862	-0.00260339	0.0109	0.8137	2.34951e-05	-40.755	-31.8296	8.83938	0.359918
	rs11599360	10	60110335	G	T	0.817	0.807	0.00059982	0.0102	0.9495	2.35893e-05	-31.9695	-17.7546	-16.051	0.387287
	rs11006003	10	59759251	T	C	0.947	0.952	0.00169856	0.0168	0.9186	2.38144e-05	-27.1136	-2.12431	-18.5828	0.307534
	rs4940647	18	55808797	A	G	0.688	0.686	0.00129916	0.008	0.8728	2.58763e-05	-51.1052	-24.4949	-8.1771	0.415244
	rs13158882	5	26368797	T	C	0.294	0.265	-0.0105959	0.0101	0.2942	2.60067e-05	-37.3329	-38.453	2.64693	0.239553
	rs16900122	8	125951173	C	T	0.928	0.934	0.0139029	0.016	0.3858	2.60683e-05	-14.2039	45.2328	-4.82537	0.293702
	rs17132904	5	110521535	C	T	0.764	0.784	-0.0164038	0.009	0.06705	2.65685e-05	68.7862	-10.2568	2.49391	0.237493
	rs12421658	11	12016945	A	G	0.922	0.92	0.0248975	0.0143	0.08069	2.66954e-05	-22.9035	-35.6881	11.0002	0.179517
	rs2811366	3	128133108	G	T	0.359	0.382	0.00850374	0.0085	0.32	2.81164e-05	29.1997	2.01362	-18.5565	0.409358
	rs2791398	1	245965551	A	G	0.119	0.124	0.00610135	0.0117	0.5997	2.87854e-05	-32.6158	-38.4748	5.66285	0.204238
	rs10740529	10	54697730	T	C	0.159	0.151	-0.00460057	0.0114	0.6841	2.89531e-05	1.51361	7.75663	-19.9874	0.109476
	rs10910990	1	181780764	T	C	0.923	0.928	-0.0137035	0.0148	0.3532	3.03679e-05	-25.5231	-26.7736	14.5312	0.366098
	rs607888	11	119887019	A	G	0.605	0.6	-0.00719583	0.0075	0.3384	3.05597e-05	-38.3328	-37.7919	2.02757	0.270159
	rs4695952	4	175621502	T	C	0.637	0.626	-0.00690378	0.0081	0.3989	3.07563e-05	-4.7104	12.9955	19.2333	0.42113
	rs10892377	11	119381784	G	A	0.522	0.53	0.00539542	0.0077	0.4855	3.15161e-05	-31.8789	-40.5177	-0.122195	0.255739
	rs1834716	8	125959763	G	A	0.784	0.793	-0.0168003	0.0093	0.07172	3.1776e-05	-13.6129	45.1271	-4.3912	0.295468
	rs17836290	14	36490272	C	T	0.649	0.638	0.0138043	0.0078	0.07587	3.24379e-05	-23.4867	-37.1916	9.52258	0.33196
	rs6597835	10	126231481	G	A	0.242	0.233	-0.0122953	0.009	0.1707	3.39624e-05	-27.6875	-31.7373	11.9272	0.197763
	rs2045551	13	68981659	A	G	0.702	0.7	0.00249688	0.0081	0.7549	3.40453e-05	50.3935	-2.35526	-14.1309	0.436139
	rs17169090	7	15871357	G	A	0.967	0.971	0.0109993	0.0237	0.6443	3.58468e-05	-31.7976	-39.382	3.82439	0.253384
	rs10976869	9	8241238	A	G	0.466	0.448	-0.00749804	0.0082	0.3589	3.58976e-05	-48.2448	-0.581102	14.1017	0.484403
	rs704326	1	181759657	A	G	0.573	0.562	-0.00979784	0.0075	0.1893	3.73465e-05	-23.9627	-26.8325	14.4804	0.373161
	rs1476035	22	27161060	G	A	0.506	0.526	-0.00989883	0.0082	0.225	3.7356e-05	-5.84465	37.1609	11.8769	0.237493
	rs961120	1	237423207	G	T	0.546	0.535	-0.00250313	0.0077	0.7466	4.01402e-05	-56.5331	-22.3762	-4.71155	0.449676
	rs7559272	2	238840859	C	T	0.67	0.667	-0.00339576	0.0083	0.6864	4.14139e-05	-45.9719	-17.8294	12.3074	0.397587
	rs3924551	11	26705310	G	A	0.464	0.453	-0.0110003	0.0077	0.1515	4.18533e-05	-6.65518	2.21924	-19.715	0.221601
	rs10910438	1	234600980	T	G	0.812	0.827	-0.00889948	0.0108	0.4131	4.33207e-05	-34.7751	-38.604	1.2222	0.216598
	rs7973736	12	103938827	T	C	0.774	0.766	-0.00140098	0.0095	0.8844	4.40639e-05	-11.5052	9.95294	-19.0843	0.0959388
	rs17663429	7	49739731	T	G	0.861	0.865	-0.00690378	0.0118	0.5585	4.44063e-05	-30.8405	-31.4821	10.9477	0.266039
	rs2899292	22	38077718	G	A	0.641	0.651	-0.00230265	0.0079	0.7737	4.50977e-05	-23.461	-25.9729	14.6114	0.249264
	rs12118988	1	247404911	A	G	0.704	0.698	-0.00160128	0.0084	0.8462	4.61879e-05	-7.33552	15.7849	-18.5628	0.11183
	rs1524335	7	150133755	T	C	0.202	0.195	0.0101978	0.0099	0.3025	4.62329e-05	-23.9697	-33.0615	11.4536	0.361095
	rs6060278	20	33753262	C	T	0.795	0.802	-0.0335051	0.0094	0.0003792	4.62701e-05	-30.5661	-39.4045	-2.96355	0.309594
	rs10012506	4	129332083	T	C	0.582	0.6	0.00740253	0.0078	0.3407	4.67058e-05	-36.1888	-22.699	13.3362	0.292819
	rs1015067	22	27149053	T	C	0.595	0.586	0.00750179	0.0077	0.3249	4.67373e-05	-11.9059	37.4072	10.9514	0.199235
	rs2039801	1	239356155	G	T	0.871	0.882	-0.00790113	0.0115	0.4894	4.68973e-05	-30.0781	-4.60259	-17.3924	0.291348
	rs3100796	3	150730494	T	G	0.386	0.377	0.00169856	0.008	0.8323	4.72921e-05	66.5372	-5.01849	5.15718	0.27369
	rs12603186	17	11218707	A	G	0.818	0.819	-0.00310481	0.0099	0.7549	4.79608e-05	-15.6033	37.9225	10.1495	0.275162
	rs4461463	3	150718592	A	G	0.972	0.976	-0.005103	0.0269	0.8499	4.83748e-05	66.4438	-4.93005	5.19464	0.273985
	rs1688666	9	107097929	C	T	0.284	0.284	-0.00810274	0.0088	0.3602	4.85099e-05	61.5368	7.58326	8.64332	0.383461
	rs10123189	9	107000640	G	A	0.517	0.517	-0.011597	0.0077	0.1351	4.87855e-05	66.3402	-1.18151	5.75526	0.306945
	rs2555721	8	125951673	A	G	0.8	0.797	0.00159872	0.0092	0.8597	4.91176e-05	-12.7972	44.1688	-4.63218	0.297822
	rs9619337	22	33646543	A	G	0.874	0.884	-0.00020002	0.0117	0.9854	4.9413e-05	68.6126	1.41467	3.01833	0.413184
	rs12211403	6	41625610	A	G	0.891	0.891	-0.0175023	0.013	0.1794	5.02649e-05	59.0493	-16.1355	7.33135	0.39641
	rs1473866	3	191061214	T	C	0.57	0.6	0.00960374	0.0088	0.2742	5.07296e-05	-24.5917	-35.7532	9.48089	0.215127
	rs12700364	7	22288276	A	G	0.915	0.913	-0.000100005	0.0145	0.9967	5.10362e-05	67.275	-8.78755	2.32563	0.247204
	rs2706646	11	12296409	A	C	0.683	0.684	0.0114047	0.0087	0.1877	5.11548e-05	-39.0174	-11.7179	15.1	0.444673
	rs7295136	12	118319134	A	G	0.613	0.636	0.0020978	0.0088	0.8108	5.17692e-05	-31.5787	-33.3845	9.31552	0.212772
	rs630690	3	174434433	G	A	0.565	0.554	0.00799793	0.0076	0.2896	5.45228e-05	-36.3378	-13.9065	15.2379	0.327251
	rs4720407	7	41824076	T	C	0.866	0.863	-0.00160128	0.011	0.8852	5.4698e-05	-14.0984	40.4585	8.15684	0.299882
	rs2999428	10	47630260	C	T	0.305	0.3	0.000499875	0.0094	0.9576	5.55507e-05	-22.135	42.3452	-4.03497	0.414361
	rs903107	17	71061934	C	T	0.61	0.603	0.00720399	0.0079	0.361	5.75668e-05	67.801	-3.87576	-3.11859	0.321366
	rs7681784	4	169585314	C	T	0.92	0.923	-0.00250313	0.0144	0.8595	5.7679e-05	67.4496	-8.64104	-0.246914	0.262802
	rs11185772	10	91348986	C	T	0.846	0.843	-0.0201007	0.0102	0.04873	5.77382e-05	-27.6702	-34.4866	9.39993	0.156563
	rs7870885	9	89719679	G	A	0.696	0.695	-0.00120072	0.0081	0.8777	5.95372e-05	-29.3149	-39.5365	2.53787	0.278105
	rs826959	20	42361906	G	T	0.407	0.411	9.9995e-05	0.008	0.9874	5.99435e-05	-30.6472	-25.0342	13.3859	0.206886
	rs9287650	2	234929559	C	T	0.933	0.941	0.0297044	0.0155	0.05557	6.01097e-05	-19.886	38.3947	8.68357	0.271925
	rs1876220	18	8800547	A	G	0.402	0.378	0.00699547	0.0079	0.3739	6.02582e-05	-12.9771	7.57653	-18.8786	0.115068
	rs9639385	7	21693607	C	A	0.342	0.335	-0.00660174	0.0077	0.3969	6.11045e-05	40.7584	21.1034	12.9748	0.398764
	rs6840589	4	182775312	A	G	0.961	0.966	0.0292966	0.022	0.1816	6.58053e-05	-30.4298	-30.8461	10.7361	0.18864
	rs10208333	2	221201659	A	C	0.698	0.696	0.00169856	0.008	0.8306	6.71413e-05	-36.0195	-33.3745	7.183	0.308417
	rs12215452	6	91204289	A	C	0.907	0.908	0.0202045	0.0131	0.1234	6.77574e-05	65.3784	-11.9928	-1.66995	0.267216
	rs7091662	10	121443168	G	A	0.926	0.936	-0.0130042	0.015	0.3879	6.77862e-05	-11.4165	38.7271	9.47445	0.272808
	rs4926057	10	47628892	T	C	0.962	0.964	-0.0549949	0.0222	0.01324	6.91125e-05	-21.1494	41.8636	-4.45142	0.419364
	rs11815772	10	119699047	A	G	0.953	0.958	-0.00719583	0.0191	0.705	6.94764e-05	-27.2717	-39.0992	4.22301	0.299882
	rs12592815	15	86511690	A	C	0.362	0.361	-0.0181029	0.0081	0.02513	7.01442e-05	-25.4051	-30.8014	11.7237	0.160388
	rs2290889	9	93639849	A	G	0.947	0.946	-0.000500125	0.0166	0.9751	7.15471e-05	66.2596	4.45431	4.36253	0.418481
	rs3785307	16	583360	C	T	0.802	0.826	-0.022399	0.0109	0.0393	7.16543e-05	65.3516	-9.70464	3.2335	0.26751
	rs1361863	10	119697225	A	G	0.844	0.85	0.00580313	0.0106	0.5816	7.31784e-05	-27.3252	-39.0136	4.11622	0.299882
	rs6960426	7	70230794	T	C	0.448	0.429	-0.0114958	0.0077	0.1347	7.40804e-05	67.0037	-5.3696	2.28747	0.320188
	rs937872	13	69354837	C	T	0.725	0.731	-0.00190181	0.0083	0.8215	7.58113e-05	68.0898	1.83283	0.441546	0.416421
	rs932269	10	121439676	G	A	0.476	0.458	0.00699547	0.0074	0.3438	7.65133e-05	-10.6152	38.9558	9.16051	0.25927
	rs1147563	6	73302285	G	A	0.131	0.124	0.0214973	0.0116	0.06324	7.75237e-05	-30.2891	-29.9876	10.9536	0.197469
	rs3760928	19	40339093	A	G	0.2	0.196	0.0018982	0.0092	0.8405	7.78532e-05	-19.7163	-31.9658	11.9065	0.213655
	rs11703244	22	27161589	T	C	0.851	0.844	-0.00579677	0.0112	0.6052	7.93926e-05	-3.9392	36.0719	11.4395	0.246616
	rs7582195	2	237760898	C	T	0.764	0.759	-0.00369682	0.0089	0.6737	7.9956e-05	-11.1286	19.6266	-17.1538	0.16804
	rs1508854	5	10165356	C	T	0.838	0.834	0.00529595	0.0103	0.61	8.06944e-05	-11.8433	34.1349	11.9682	0.147145
	rs9475441	6	55753933	C	T	0.867	0.879	-0.00260339	0.0113	0.8156	8.15609e-05	60.8782	8.61859	7.75372	0.462625
	rs16902349	5	12978580	A	G	0.692	0.69	0.0173978	0.0081	0.03138	8.2505e-05	-43.4332	32.8325	-3.45228	0.494997
	rs4314247	4	169584060	G	A	0.49	0.501	-0.0151035	0.0075	0.04518	8.37212e-05	66.4075	-8.08028	-0.12518	0.264567
	rs7689954	4	40451394	C	T	0.524	0.508	-0.00719583	0.0078	0.3526	8.4631e-05	17.2504	35.6778	10.7228	0.409653
	rs7322446	13	64858180	G	A	0.755	0.772	0.00620074	0.009	0.489	8.46722e-05	-26.5437	-33.7135	9.47201	0.147734
	rs9905484	17	58225766	T	C	0.822	0.819	-0.00339576	0.0101	0.7358	8.48569e-05	64.1743	-10.8648	3.46065	0.254562
	rs2716474	11	24832009	G	A	0.349	0.34	0.00689617	0.0082	0.3973	8.49621e-05	-44.4073	-3.39525	13.9891	0.497057
	rs464526	19	5444451	T	C	0.374	0.389	-0.0105959	0.0081	0.1924	8.56355e-05	-35.7346	-35.4186	4.12197	0.234844
	rs4718795	7	68101280	A	C	0.917	0.916	0.0107025	0.0136	0.4307	8.61605e-05	64.9133	-11.7616	-0.215606	0.289582
	rs12061698	1	158088687	A	G	0.85	0.858	-0.00619918	0.0106	0.5586	8.79847e-05	-16.434	-37.2181	8.84529	0.233373
	rs12545272	8	125973689	T	C	0.929	0.928	0.00620074	0.0146	0.6717	9.0123e-05	-4.35121	40.4553	-8.53536	0.442908
	rs2459219	10	126057825	G	A	0.577	0.592	-0.00650109	0.0081	0.4271	9.03276e-05	-5.54193	-41.538	5.73874	0.462919
	rs10272401	7	71231924	G	A	0.764	0.784	-0.00879859	0.0097	0.3618	9.097e-05	-25.8275	-32.3165	10.3892	0.133608
	rs10500067	7	118490680	T	C	0.764	0.761	-0.00180162	0.0088	0.8397	9.24618e-05	-30.5615	-37.482	3.83297	0.236315
	rs11257429	10	11966016	C	T	0.531	0.509	-0.000700245	0.0079	0.9259	9.24758e-05	-25.3433	-38.8126	4.52568	0.306651
	rs8077097	17	63601146	G	A	0.343	0.362	-0.0158957	0.0081	0.05059	9.29234e-05	-24.893	-33.1141	10.0634	0.135962
	rs12068503	1	157890526	A	C	0.896	0.917	0.00789872	0.0138	0.5686	9.33099e-05	15.473	-41.2416	4.54105	0.482343
	rs7934404	11	120193477	A	G	0.728	0.733	-0.00849599	0.0084	0.3124	9.39691e-05	-19.2944	-33.8124	10.6406	0.1804
	rs8029326	15	100195452	A	G	0.613	0.6	-0.022399	0.0077	0.003743	9.46997e-05	-8.76811	9.73933	-18.5125	0.106533
	rs17684339	7	70217682	G	A	0.899	0.901	-0.0145047	0.0125	0.2468	9.6701e-05	66.1071	-5.26727	2.3726	0.317834
	rs393115	20	42275499	G	T	0.132	0.138	-0.0034961	0.0109	0.7511	9.74724e-05	-30.0428	-24.2077	13.1309	0.204532
	rs6862959	5	38870079	T	C	0.895	0.904	0.020998	0.014	0.1337	9.76379e-05	-20.5112	-32.9892	10.8692	0.195115
	rs341871	5	8495059	C	A	0.544	0.528	-0.0041988	0.0083	0.613	9.86745e-05	-28.5401	-36.6786	5.86804	0.190406
	rs12066643	1	56240278	T	C	0.913	0.91	0.0166998	0.0133	0.2102	9.97645e-05	-0.973807	-37.0095	10.0286	0.406121
	rs13185542	5	38922853	A	G	0.817	0.806	0.0152038	0.0095	0.1109	0.000100346	-27.0763	-33.8179	8.92808	0.284873
	rs357261	5	38917587	A	G	0.962	0.971	-0.0153979	0.0229	0.5003	0.000100364	-27.0754	-33.8165	8.92895	0.284873
	rs324119	19	52899556	C	T	0.106	0.108	-0.016597	0.0124	0.1812	0.000100841	-12.4471	-1.33496	-18.5951	0.0868158
	rs5761665	22	27057439	T	G	0.291	0.297	0.0107025	0.0085	0.2076	0.000105433	-7.32964	35.797	10.9852	0.223072
	rs2837895	21	42377715	A	G	0.555	0.563	-0.00780034	0.0078	0.3157	0.000106259	-19.908	28.9858	-13.3196	0.24897
	rs10970529	9	3189170	T	C	0.872	0.865	0.00259663	0.0116	0.8232	0.000106383	-16.4212	18.1212	-16.7485	0.287522
	rs5756763	22	38079239	A	G	0.574	0.568	-0.000300045	0.0077	0.9709	0.000108376	-23.9004	-25.7589	13.4955	0.251913
	rs11854920	15	92310299	C	T	0.578	0.563	0.00330453	0.0082	0.6888	0.0001111	-22.513	10.8299	17.0645	0.241318
	rs2239764	22	32934139	T	C	0.956	0.958	0.00279609	0.0182	0.8793	0.000114518	-11.8971	35.8071	10.469	0.264862
	rs785631	1	82751201	A	G	0.13	0.126	0.0146029	0.0112	0.1915	0.000115624	-33.2128	-31.0065	8.81259	0.22631
	rs11104677	12	88326687	G	A	0.846	0.854	0.00149888	0.0105	0.8871	0.000115981	59.935	-15.1976	4.59982	0.363743
	rs9312726	5	10274112	A	G	0.95	0.958	-0.00020002	0.0209	0.9918	0.000117712	8.25254	31.6847	12.9904	0.498529
	rs7583862	2	8131580	T	C	0.947	0.948	-0.00900038	0.0183	0.6239	0.00011947	-26.8955	-36.8101	5.78063	0.209829
	rs9613216	22	26971155	G	T	0.839	0.831	-0.00060018	0.0102	0.9539	0.000119806	-37.7946	-34.6178	1.28754	0.294879
	rs17489092	1	82755843	T	C	0.779	0.771	0.00219758	0.0088	0.8045	0.000120713	-33.0868	-30.9223	8.82046	0.226898
	rs16983744	19	52844252	G	A	0.937	0.94	0.0178006	0.0168	0.2879	0.000121586	-12.7414	-1.83477	-18.3817	0.0909358
	rs7303887	12	13191175	T	C	0.785	0.793	-0.0119005	0.0098	0.227	0.000122255	-19.4584	30.2241	-12.6726	0.232784
	rs12565367	1	18420144	G	A	0.902	0.899	0.0131038	0.0134	0.328	0.000126166	64.2147	-8.08841	2.85132	0.246321
	rs10970585	9	31895373	G	A	0.929	0.934	-0.0101008	0.0153	0.5075	0.000126439	-17.1344	17.5846	-16.5978	0.297822
	rs13087319	3	3292857	A	G	0.878	0.877	0.00509699	0.0125	0.6847	0.000126505	-31.2611	-12.7469	15.3875	0.437905
	rs4623893	11	40191609	C	T	0.135	0.129	0.00620074	0.0114	0.5858	0.000126955	64.1843	-6.88498	3.44631	0.246321
	rs888406	3	64136997	C	T	0.673	0.665	-0.0138961	0.0083	0.09219	0.000128511	-38.8579	25.6373	-10.2964	0.477045
	rs7645826	3	69559538	T	C	0.753	0.764	-0.00579677	0.0087	0.5038	0.000129827	-40.0839	-33.227	-0.859698	0.284873
	rs10924245	1	245733608	T	G	0.926	0.929	0.0077995	0.0145	0.5895	0.000132347	-31.3897	-35.6918	4.74428	0.184226
	rs318496	6	2910998	A	G	0.186	0.191	0.0010994	0.01	0.9126	0.000133684	59.7847	5.58753	7.76336	0.368452
	rs1273526	19	15646245	G	T	0.146	0.152	0.0102968	0.0108	0.3411	0.000133872	-8.44563	1.57996	-18.5615	0.0782813
	rs8016091	14	104807712	A	G	0.835	0.843	0.0030952	0.0101	0.7575	0.00013443	-23.4351	-6.66171	-17.0442	0.264567
	rs11579489	1	15790639	A	G	0.928	0.932	-0.0123965	0.0154	0.4204	0.000137008	14.5108	-40.6251	4.31276	0.478222
	rs4688128	3	62394268	C	T	0.72	0.71	0.0258042	0.0089	0.003617	0.000137832	-40.2465	-19.0508	11.885	0.373455
	rs16865983	3	190627617	T	C	0.871	0.879	-0.0252973	0.0133	0.05759	0.000139787	63.8236	-9.2096	2.15653	0.233961
	rs10752143	10	8646048	T	C	0.193	0.188	-0.00450011	0.0094	0.6309	0.000142734	37.2165	-28.823	8.85047	0.368452
	rs11028131	11	24760101	A	G	0.856	0.853	-0.0193969	0.0116	0.09351	0.000143265	-40.6362	-19.2524	11.6495	0.486463
	rs11716382	3	64136300	A	G	0.843	0.833	0.0350968	0.0104	0.0007504	0.000153542	-37.884	25.1478	-10.5145	0.484108
	rs2065550	13	104104376	A	G	0.884	0.886	-0.016597	0.0117	0.1533	0.000154096	-45.8206	-28.6672	-2.43499	0.404061
	rs3793289	7	29372824	T	G	0.67	0.658	0.0231011	0.0078	0.003238	0.000155164	-29.4244	-10.7565	-15.5994	0.250736
	rs7588573	2	238590702	G	A	0.25	0.244	-0.00989883	0.0086	0.2477	0.000156436	-41.6016	-21.4434	10.4314	0.480871
	rs17429299	2	98966130	A	C	0.856	0.852	-0.0062998	0.0114	0.5813	0.000157319	-35.027	4.26981	15.3498	0.389935
	rs4868851	5	163541878	G	T	0.39	0.387	0.00499749	0.0078	0.5222	0.000158159	-14.8293	-31.9522	11.4339	0.459094
	rs7666914	4	172790557	G	A	0.849	0.866	-0.00999983	0.0113	0.3803	0.000158486	-31.0531	-0.413529	-16.1023	0.316951
	rs9613221	22	26986826	G	A	0.819	0.821	-0.00549507	0.0098	0.574	0.000159665	-37.473	-27.8345	-8.37716	0.447028
	rs11769535	7	70604381	G	T	0.878	0.88	-0.012599	0.0117	0.2823	0.000159666	-26.3514	36.6255	-6.6185	0.44379
	rs12443654	16	19375297	C	T	0.897	0.901	-0.00569619	0.0126	0.6533	0.000160072	-8.95708	6.03737	-18.2433	0.0632725
	rs2837878	21	42303256	T	C	0.873	0.877	0.00990082	0.0113	0.3799	0.000161759	-19.6097	29.7437	-12.4555	0.251619
	rs4310987	19	15648148	T	C	0.581	0.57	0.000699755	0.0084	0.9349	0.000164383	-8.48628	1.37683	-18.3605	0.0788699
	rs10518261	19	40272816	G	A	0.795	0.794	0.00620074	0.0092	0.5009	0.000164551	-18.1292	-31.6475	11.1166	0.203061
	rs17750362	7	68099251	A	G	0.912	0.909	0.00149888	0.0133	0.9088	0.000165497	62.894	-11.2384	-0.287594	0.284285
	rs17146980	10	5992544	A	G	0.875	0.868	0.00079968	0.0112	0.9437	0.000166733	-12.0981	26.1811	14.2895	0.382578
	rs2405037	5	2640007	C	T	0.375	0.363	0.0129952	0.0078	0.09751	0.00016744	-28.9786	-36.6337	3.61632	0.264567
	rs2036423	11	8699225	C	T	0.572	0.578	-0.00700447	0.008	0.3812	0.000167743	62.7257	-2.66195	-5.2569	0.408181
	rs10471513	5	60603462	A	G	0.881	0.873	0.0189003	0.0116	0.1035	0.000168358	-24.1659	-14.2429	-15.7238	0.212184
	rs4857765	3	178008970	T	G	0.757	0.765	-0.019295	0.0092	0.03536	0.000170349	64.0124	-3.96485	3.1663	0.286933
	rs554891	8	15003364	C	T	0.544	0.536	0.0138043	0.0077	0.07231	0.000170676	63.5921	-8.78965	1.25221	0.238081
	rs8062047	16	79899727	G	T	0.94	0.948	-0.00920221	0.0177	0.6047	0.000172079	-53.8065	-21.8641	1.24233	0.48558
	rs10924303	1	245847034	T	C	0.83	0.82	0.00659818	0.0103	0.5208	0.000173963	-25.5124	-36.5461	5.43662	0.222484
	rs3766648	1	245852388	T	C	0.37	0.352	0.000899595	0.0081	0.9074	0.000173963	-25.5124	-36.5461	5.43662	0.222484
	rs9621675	22	33698546	T	C	0.956	0.958	0.0310044	0.0186	0.09634	0.000174099	62.1345	-11.5016	2.12004	0.274279
	rs12969494	18	54680717	A	G	0.776	0.765	-0.0289964	0.0096	0.002544	0.000174702	-33.8251	-15.5904	13.99	0.310477
	rs681590	1	181408925	A	G	0.957	0.961	-0.012599	0.0202	0.5345	0.000175353	-29.9072	29.2612	-10.5891	0.361389
	rs3014887	10	126037761	A	G	0.495	0.501	0.00479847	0.0076	0.5317	0.000176204	-31.9242	-33.7991	5.87743	0.360212
	rs11997676	8	15009386	C	T	0.958	0.964	-0.0307995	0.0211	0.1438	0.000178014	63.4553	-8.76084	1.25456	0.237493
	rs7028926	9	10738492	G	A	0.133	0.117	-0.0247026	0.012	0.03936	0.000180849	-15.6832	34.5268	-10.3663	0.195703
	rs230004	20	49733353	C	T	0.59	0.586	0.00850374	0.0076	0.2613	0.000180873	-28.2991	33.9822	-8.02521	0.359918
	rs1678386	13	95849176	C	A	0.358	0.348	0.00330453	0.008	0.6855	0.000181942	63.518	-8.26403	1.36756	0.274868
	rs11671525	19	51905073	C	T	0.856	0.847	0.0020978	0.0109	0.8451	0.000184069	-23.1866	33.1384	-9.88154	0.439376
	rs2103430	21	41360760	A	G	0.837	0.835	-0.00879859	0.0103	0.3952	0.000184397	-13.737	38.1299	7.59805	0.187169
	rs927722	10	119569475	A	G	0.071	0.0713	0.00809713	0.0146	0.5801	0.000187962	-31.3692	-35.0116	4.34896	0.18658
	rs1698998	6	38696668	A	G	0.836	0.839	0.0101978	0.0109	0.3511	0.000189084	62.2352	-0.801825	5.28301	0.311654
	rs7221596	17	71367323	A	C	0.909	0.922	0.0124028	0.0145	0.3954	0.000189588	63.6313	-6.23471	-2.46354	0.284579
	rs10236324	7	82376124	G	A	0.798	0.811	-0.0138961	0.0107	0.1932	0.000190764	-12.7649	33.9093	10.6581	0.196292
	rs11162211	1	77254137	G	A	0.84	0.842	0.0030952	0.0103	0.7617	0.000192082	58.5335	-15.4114	3.91695	0.273102
	rs4983121	14	26136088	T	C	0.42	0.422	-0.021898	0.0078	0.005098	0.000192577	-8.60222	6.76638	-18.0369	0.0626839
	rs4962645	10	126221855	G	A	0.91	0.908	0.0116024	0.0129	0.3672	0.000195534	-26.6018	-31.544	9.27015	0.43349
	rs17142629	7	70634455	T	C	0.924	0.922	-0.00900038	0.0141	0.5213	0.000195816	40.3608	-27.931	7.52428	0.450853
	rs2121406	2	239009907	A	G	0.648	0.627	0.00760104	0.0081	0.3502	0.000197957	-36.1569	-21.7206	11.5745	0.35256
	rs11151532	18	67409178	A	G	0.352	0.337	-0.00530404	0.0078	0.4967	0.000201042	51.9411	-20.134	6.35024	0.373749
	rs10495520	2	5586877	C	T	0.907	0.905	-0.00520351	0.0133	0.6979	0.000201668	-44.0695	-23.0303	8.24928	0.452031
	rs10018305	4	175577339	T	C	0.662	0.653	0.00789872	0.0079	0.3153	0.000203692	-18.3646	10.8274	16.854	0.290759
	rs1010060	16	27946038	A	G	0.938	0.937	-0.00300451	0.0162	0.8549	0.000205023	63.353	-8.01791	0.498793	0.249853
	rs13246506	7	52910684	T	C	0.835	0.83	-0.0162005	0.0102	0.1123	0.000206713	-29.2419	31.9064	-8.94142	0.351383
	rs184812	1	80970978	G	A	0.287	0.284	0.00840458	0.0081	0.2992	0.000208731	-28.5237	-33.2928	7.25652	0.157151
	rs11983395	7	125846665	A	C	0.91	0.909	-0.0318003	0.0144	0.02694	0.000211137	-21.7683	-14.2674	15.9158	0.328428
	rs12435534	14	104653844	A	G	0.874	0.874	0.00489799	0.0119	0.681	0.000211281	62.9665	-0.284683	4.12338	0.314303
	rs7837448	8	114818735	A	G	0.504	0.48	0.0288012	0.0078	0.0002202	0.000211383	-1.71246	30.8984	12.6651	0.196881
	rs12118340	1	158004242	T	C	0.925	0.924	0.0134985	0.0142	0.3423	0.000211689	14.2659	-40.6461	1.53876	0.488228
	rs1390044	3	164369406	A	G	0.758	0.752	0.0145043	0.009	0.1055	0.000212903	-13.3681	29.0483	-13.0925	0.189229
	rs12651965	5	2640814	A	G	0.937	0.936	-0.016597	0.0152	0.275	0.000213573	-28.5695	-36.3505	3.16791	0.267216
	rs1992027	2	212181355	A	G	0.784	0.779	-0.00280393	0.009	0.7582	0.00021529	-25.5967	-37.8501	1.29226	0.367275
	rs42399	16	79638078	G	A	0.797	0.789	-0.00369682	0.0099	0.7066	0.000219804	63.3604	8.37058	-1.78913	0.444968
	rs10747380	1	81272038	A	G	0.443	0.45	0.0180953	0.0076	0.01692	0.000224085	63.4416	-5.73658	1.60852	0.297528
	rs13106265	4	162111190	A	G	0.796	0.79	0.0129952	0.0101	0.197	0.00022567	-11.0566	-0.457368	-17.9031	0.0632725
	rs1502795	4	60147933	T	C	0.778	0.771	0.00449986	0.0089	0.6157	0.000226759	63.4845	1.54584	-3.3413	0.425544
	rs2251559	19	52857399	G	A	0.555	0.571	-0.00830439	0.0076	0.2747	0.00022742	-13.3105	-2.72571	-17.6898	0.094173
	rs4464062	16	7963878	G	T	0.54	0.531	0.0131038	0.0075	0.07884	0.00022933	63.2398	8.29395	-1.76464	0.445262
	rs8059614	16	79641363	T	C	0.788	0.783	0.0189003	0.0097	0.05079	0.00022933	63.2398	8.29395	-1.76464	0.445262
	rs1107773	14	26077577	G	T	0.671	0.665	0.0030952	0.0087	0.725	0.000230842	-8.28008	7.42315	-17.8287	0.0603296
	rs1951061	14	26089129	C	T	0.561	0.559	-0.0133994	0.0075	0.07574	0.000230842	-8.28008	7.42315	-17.8287	0.0603296
	rs2837886	21	42312019	T	C	0.868	0.864	-0.00729656	0.0122	0.5493	0.000231376	-19.362	28.7665	-12.3854	0.244261
	rs3809370	13	100625951	G	A	0.237	0.234	-0.00830439	0.009	0.3607	0.000231452	-13.2308	36.9748	8.15578	0.214538
	rs10227249	7	81000797	A	G	0.385	0.399	-0.024098	0.0079	0.002143	0.000235982	59.5003	-3.9099	-6.75191	0.425839
	rs11745796	5	151804742	G	A	0.887	0.879	0.0251023	0.0117	0.0324	0.000236225	-11.284	-38.4679	6.02035	0.394644
	rs7280789	21	42292965	T	G	0.638	0.629	-0.00180162	0.0078	0.8168	0.000239049	-19.0634	27.7306	-12.8012	0.242496
	rs6065464	20	40980987	A	G	0.864	0.854	0.0101978	0.0113	0.3666	0.000239682	-30.5726	-18.1693	13.6218	0.310771
	rs17208112	18	67557429	A	G	0.775	0.77	0.00459941	0.0096	0.6298	0.000247906	62.9685	-7.15189	-0.538987	0.280165
	rs11668444	19	13076186	T	G	0.405	0.416	0.0171029	0.008	0.0339	0.000251601	55.4533	6.02495	-9.04538	0.414656
	rs2057917	7	68229868	G	A	0.574	0.572	-0.0247026	0.0075	0.00107	0.000253211	55.6636	-7.5251	8.22007	0.345497
	rs10756439	9	13014232	A	G	0.165	0.15	-0.000900405	0.0104	0.9288	0.000255199	-29.2184	-25.8214	11.2381	0.206298
	rs1890982	14	104637327	T	G	0.28	0.289	0	0.009	0.9987	0.000255452	62.3266	-0.210457	4.09061	0.311948
	rs4258372	11	10782467	T	C	0.921	0.923	-0.0329985	0.0148	0.0258	0.000257097	-14.4652	32.857	10.5663	0.175397
	rs12470945	2	81291355	A	G	0.847	0.856	0.014997	0.0105	0.1532	0.000258631	-20.7182	-35.6774	6.80931	0.225132
	rs12489491	3	30208254	G	A	0.947	0.947	0.025502	0.018	0.1552	0.000259311	-44.6128	-20.3404	8.77915	0.429076
	rs446975	3	9217383	T	G	0.854	0.852	-0.00160128	0.0106	0.8782	0.000260139	55.1969	1.60285	-9.34378	0.437316
	rs10174774	2	180096561	A	G	0.661	0.679	0.00320486	0.0081	0.6961	0.000260832	-4.10937	3.11244	-18.0371	0.0985874
	rs7160033	14	104625670	A	G	0.673	0.668	0.0162965	0.0087	0.06021	0.00026184	62.2455	-0.198508	4.08314	0.311654
	rs1951055	14	26077651	A	C	0.579	0.58	0.0114047	0.0084	0.1736	0.00026296	-8.05332	7.37116	-17.71	0.0609182
	rs268428	8	14996912	A	G	0.812	0.831	0.0100988	0.01	0.3095	0.000266243	62.1083	-8.60106	1.20054	0.235138
	rs6687487	1	23061551	A	G	0.879	0.879	-0.00460057	0.0118	0.6941	0.00026836	52.234	-5.96939	-10.1268	0.399353
	rs6984772	8	73817199	A	G	0.698	0.691	0.00850374	0.0086	0.3213	0.000269453	61.3385	-6.20195	3.96372	0.245438
	rs11793341	9	82922380	A	G	0.925	0.925	0.014997	0.0145	0.3005	0.00027223	3.16281	7.82481	-17.8468	0.132137
	rs12076662	1	13994228	T	C	0.975	0.978	-0.00040008	0.0263	0.9878	0.000273249	-17.0467	-5.87847	-17.0252	0.125074
	rs11105077	12	89235211	C	T	0.931	0.935	0.0131038	0.0154	0.3937	0.000274062	-30.5426	-34.3077	4.34055	0.24691
	rs1890981	14	104647606	G	A	0.257	0.265	-0.0157026	0.0089	0.07932	0.000274075	62.0452	-0.345317	4.12089	0.312537
	rs10493666	1	80964490	G	A	0.945	0.954	-0.00270365	0.0171	0.8769	0.000276671	-28.5413	-33.0496	6.72899	0.158328
	rs10492182	12	5747294	T	G	0.796	0.798	0.0034042	0.0096	0.724	0.000277262	-9.78147	3.68352	-17.7433	0.0700412
	rs478357	1	5347627	T	C	0.491	0.485	0.0107025	0.0077	0.1659	0.00027913	62.4045	-2.17864	-3.5865	0.415833
	rs12686238	9	82716095	A	G	0.894	0.893	-0.00110061	0.0127	0.9277	0.000279891	-4.84321	3.50042	-17.9379	0.0670983
	rs2461063	8	80619113	T	C	0.747	0.731	0.00880116	0.0088	0.315	0.000281747	-12.8283	37.66	7.1674	0.198646
	rs17645839	4	167837678	G	T	0.86	0.858	-0.00110061	0.011	0.9226	0.000286068	-9.22075	12.7174	-17.0541	0.0703355
	rs7090113	10	8129441	T	C	0.968	0.972	-0.0253999	0.0232	0.272	0.00028766	-32.1129	-32.6369	-5.1431	0.3402
	rs2837326	21	41330402	T	C	0.383	0.393	0.00699547	0.0076	0.3619	0.000289116	-15.6808	38.5985	5.53104	0.191583
	rs11899888	2	56102744	G	A	0.872	0.865	0.00819632	0.0119	0.4919	0.000289605	-42.0301	-29.644	1.35007	0.417599
	rs2824638	21	19494271	C	T	0.879	0.877	0.00590255	0.0121	0.6277	0.000291521	-11.7695	-6.98567	-17.2656	0.131548
	rs6747453	2	143261959	T	C	0.702	0.737	-0.0034961	0.009	0.6936	0.000293868	60.0084	-11.903	2.21653	0.272219
	rs9813383	3	59431342	T	C	0.865	0.878	-0.000300045	0.012	0.9783	0.000294089	-3.98547	36.2793	9.05405	0.403767
	rs11990349	8	14379532	C	T	0.906	0.923	-0.00989883	0.0142	0.4863	0.000295352	-10.0671	2.71514	-17.6851	0.0632725
	rs7187614	16	74801310	A	G	0.512	0.522	-0.00830439	0.0075	0.2669	0.000296226	-16.4142	33.9596	-9.71549	0.267805
	rs13259780	8	77998659	G	A	0.702	0.689	0.0161981	0.0082	0.04726	0.000296526	60.9169	-8.82722	2.9041	0.232784
	rs4314458	5	128531752	T	C	0.376	0.383	-0.00719583	0.0079	0.361	0.000299642	62.377	-6.84382	0.489916	0.297822
	rs3846615	5	102753215	G	A	0.668	0.686	-0.00310481	0.0082	0.7037	0.000301972	3.83254	32.5499	11.353	0.373749
	rs7356681	5	128506589	G	T	0.909	0.915	0.0152038	0.0133	0.2533	0.000303043	62.2204	-6.55972	-1.60693	0.308711
	rs10873327	14	26133060	T	G	0.265	0.251	-0.0202027	0.0088	0.02195	0.000303228	-8.05441	7.20165	-17.5751	0.059741
	rs12434631	14	26130404	A	G	0.794	0.807	-0.0139975	0.0103	0.1766	0.000303228	-8.05441	7.20165	-17.5751	0.059741
	rs4243749	14	104849219	T	C	0.343	0.32	-0.00670241	0.0085	0.4324	0.000304511	-19.1071	-6.54287	-16.6612	0.294879
	rs13209120	6	68400534	T	C	0.743	0.735	-0.000300045	0.0089	0.9692	0.000305497	-28.142	1.91375	-15.8356	0.32784
	rs1421844	5	115734080	T	C	0.824	0.827	0.001998	0.0101	0.8422	0.000305657	-19.3712	35.5288	7.62398	0.3299
	rs17421546	1	158074220	A	G	0.943	0.943	-0.0206007	0.0169	0.2231	0.000305715	-2.79057	-36.0379	8.51446	0.298411
	rs17674860	16	7534999	T	G	0.834	0.825	-0.005103	0.0112	0.6466	0.000305745	-25.8025	19.1901	13.9828	0.345497
	rs17563461	11	114848941	C	T	0.656	0.641	-0.0101008	0.0081	0.2111	0.000308408	-15.0987	39.0836	4.82023	0.209829
	rs12330441	3	136805599	G	T	0.928	0.926	0.0102968	0.0144	0.4724	0.000312578	-27.246	-18.7886	13.7092	0.206004
	rs16950850	16	79656673	T	C	0.857	0.856	-0.0105959	0.0115	0.3562	0.00031409	62.0388	9.15637	-1.15121	0.447028
	rs8066544	17	68937867	C	T	0.794	0.792	0.0124028	0.0091	0.1713	0.00031456	60.834	-3.32289	4.58798	0.34432
	rs10873605	15	25843032	G	A	0.319	0.31	0.0114047	0.0082	0.1663	0.000315468	59.8233	-12.7436	0.456755	0.418776
	rs6081757	20	19805211	G	A	0.695	0.681	0.0101978	0.008	0.2055	0.000318466	-6.6157	-35.242	-8.54888	0.492937
	rs7096344	10	6194476	T	C	0.733	0.736	-0.002002	0.0083	0.8148	0.000322269	-9.15725	34.0903	9.9972	0.165097
	rs4328417	15	92327069	A	G	0.473	0.496	-0.0114048	0.008	0.1537	0.000325401	-23.1498	10.3811	15.8721	0.246027
	rs1392084	9	22510754	A	G	0.374	0.361	-0.028595	0.0085	0.0007741	0.000327442	-27.1326	-26.7995	10.8374	0.185697
	rs17003913	21	22995142	G	A	0.835	0.841	-0.010697	0.01	0.2879	0.000328457	-30.3896	-28.8722	8.90358	0.416421
	rs17230650	10	61938537	A	G	0.852	0.844	-0.0163022	0.0106	0.1243	0.000331006	-9.34736	34.2889	9.80935	0.165391
	rs7254294	19	31198021	C	T	0.826	0.817	-0.0031951	0.0098	0.7397	0.000332935	-6.86502	-32.1618	10.78	0.254267
	rs9307013	4	86837843	T	G	0.707	0.714	-0.0146975	0.0081	0.06841	0.00033417	-20.9329	36.0379	6.56157	0.306945
	rs4663957	2	239670186	A	G	0.545	0.541	0.0131038	0.0075	0.07803	0.000334396	59.3036	-13.3513	0.124541	0.295468
	rs3774616	3	53877933	C	T	0.087	0.0803	-0.025605	0.0145	0.07679	0.000334497	-20.4109	-23.1533	13.3643	0.25515
	rs721640	6	43886159	A	G	0.758	0.749	0.000699755	0.0089	0.9412	0.000338312	-30.211	-35.1748	0.126651	0.210418
	rs3094454	16	71254037	G	A	0.0563	0.0561	0.0071047	0.0165	0.6685	0.00033911	-31.2665	-33.5739	4.08406	0.185697
	rs1331662	9	9010662	C	T	0.193	0.181	-0.00940408	0.0096	0.325	0.000341243	-25.8051	-31.8654	8.07392	0.150383
	rs12259802	10	105229702	T	C	0.922	0.936	-0.0187038	0.0154	0.2236	0.00034156	-37.9441	-29.5092	-4.76972	0.321366
	rs7196770	16	79674472	A	G	0.775	0.775	0.00819632	0.009	0.3606	0.000341664	61.6821	9.16362	-1.38711	0.447322
	rs2877558	4	171743216	A	G	0.786	0.812	-0.00110061	0.01	0.9094	0.000341693	-23.3015	1.67593	-16.3843	0.258093
	rs767883	8	88836414	A	G	0.729	0.735	0.00239712	0.0087	0.7803	0.000343505	-14.3374	39.6812	3.63407	0.208946
	rs2824137	21	18294254	C	T	0.272	0.265	0.0057037	0.0086	0.5084	0.00034474	28.4926	15.8265	-14.7495	0.484403
	rs916429	6	112421805	C	T	0.916	0.915	-0.0256974	0.014	0.06514	0.000346763	56.5922	-14.4375	4.2384	0.311065
	rs3800274	6	151759192	G	T	0.636	0.647	-0.00140098	0.0082	0.8603	0.000350875	-26.5021	-30.136	9.03168	0.1495
	rs12932212	16	79675253	C	T	0.329	0.314	0.00259663	0.0082	0.7533	0.00035354	61.5571	9.1682	-1.38844	0.447028
	rs9818981	3	190602087	A	G	0.903	0.911	-0.00020002	0.0134	0.9879	0.000354169	60.7255	-8.85901	1.98558	0.223661
	rs9613258	22	27113697	G	A	0.663	0.646	-0.00680309	0.0082	0.4088	0.000356211	5.64655	34.0308	10.2096	0.344026
	rs2221868	2	9177204	T	C	0.313	0.31	0.00229736	0.0079	0.775	0.00035753	7.07312	-30.173	11.7562	0.396704
	rs17185355	16	51883485	T	C	0.894	0.892	-0.00130085	0.0121	0.9165	0.00036182	-15.9997	40.2203	0.407551	0.211595
	rs7011237	8	61243357	A	G	0.611	0.627	0.0018982	0.0078	0.8107	0.00036957	44.011	-6.76876	-12.3631	0.44379
	rs12242357	10	119622509	T	C	0.882	0.878	0.0101978	0.012	0.398	0.000374248	-33.8501	-33.0811	2.09902	0.35668
	rs10117309	9	93693246	T	C	0.93	0.932	9.9995e-05	0.0146	0.9951	0.000374905	60.9353	-8.71899	0.708542	0.227487
	rs1074048	20	337386	A	G	0.916	0.92	0.0118989	0.0143	0.4034	0.000378723	-21.2839	-37.2331	-2.41803	0.342554
	rs2905992	5	11104937	A	G	0.254	0.272	0.00239712	0.0087	0.7826	0.000379717	-38.3812	22.602	9.66181	0.43967
	rs34410151	8	125704238	C	T	0.791	0.782	-0.000100005	0.0092	0.994	0.000380182	-23.1096	37.1795	-4.29012	0.282813
	rs11030363	11	28545064	T	C	0.846	0.854	0.025697	0.0116	0.0274	0.000384859	-41.0404	-27.8455	4.36346	0.333137
	rs8136239	22	24932967	A	C	0.833	0.833	-0.0010005	0.0103	0.9207	0.000388212	-44.5118	-19.1746	-8.21337	0.486463
	rs6943751	7	70258282	A	G	0.866	0.858	0.0160013	0.0111	0.1508	0.000390293	61.4546	-6.4592	1.002	0.296057
	rs9439614	1	5626094	T	C	0.659	0.649	-0.00849599	0.0081	0.2938	0.000390613	1.23461	-34.4003	9.29939	0.391995
	rs668626	3	29122986	C	T	0.177	0.186	0.0213994	0.0103	0.03852	0.000390723	60.1575	-7.77483	3.08866	0.262507
	rs2830917	21	28777129	C	T	0.8	0.797	-0.00389759	0.0094	0.6734	0.000392709	60.6091	-8.92949	1.10992	0.23455
	rs8017425	14	84858900	G	A	0.173	0.163	-0.00080032	0.0104	0.9402	0.000394059	49.2286	-24.0891	2.16033	0.440848
	rs2896104	5	13739720	G	T	0.289	0.296	-0.00650109	0.0087	0.4517	0.000398535	-8.30767	10.8966	-16.9606	0.105062
	rs7539638	1	210025751	A	G	0.827	0.834	-0.0122042	0.01	0.2193	0.000402629	-10.3488	26.5969	13.126	0.370512
	rs7868632	9	102905238	C	A	0.857	0.874	-0.0267958	0.0123	0.02947	0.000404262	-28.4281	-32.264	6.45832	0.170983
	rs7147317	14	94313810	C	A	0.806	0.815	-0.016902	0.0097	0.08158	0.000404793	60.9407	-2.49291	-3.70792	0.336963
	rs7558786	2	143239532	T	C	0.911	0.905	0.0166014	0.0139	0.2328	0.000406106	59.4632	-10.1957	2.47073	0.239847
	rs7608004	2	117724192	A	G	0.617	0.621	0.00350385	0.0076	0.6426	0.000408825	-13.0429	3.87257	-17.138	0.0997646
	rs11254079	10	16605482	G	A	0.902	0.901	-0.00680309	0.0135	0.6111	0.000412893	-18.5931	-18.877	14.5286	0.271336
	rs11265187	1	159378594	T	C	0.863	0.86	-0.00310481	0.0108	0.7754	0.000413871	-14.9941	-37.1611	5.09011	0.305768
	rs2824153	21	18330656	C	T	0.858	0.849	0.0269048	0.0105	0.01017	0.000416177	29.3077	14.9387	-14.5491	0.476162
	rs16852254	4	40488375	T	C	0.943	0.951	0.014997	0.0182	0.4101	0.000416218	-31.1408	-34.1082	1.47483	0.210124
	rs9831444	3	29233149	T	C	0.779	0.771	-0.00780034	0.0094	0.4093	0.000417249	-29.8793	-26.0914	10.1158	0.209535
	rs1433231	13	100632095	G	A	0.663	0.672	0.0114047	0.0087	0.1902	0.000417656	-11.0092	35.9164	8.02335	0.221895
	rs10761048	9	107349640	G	A	0.803	0.796	0.00950469	0.0093	0.3088	0.000418293	-12.6973	32.5855	-10.4216	0.204826
	rs3188491	1	101338482	G	A	0.468	0.448	0.0295976	0.0075	8.217e-05	0.000419608	-12.4151	37.6047	6.25097	0.276633
	rs4941342	18	63195218	C	T	0.786	0.782	0.00880116	0.0092	0.3411	0.000419968	-9.74146	17.0012	-15.9357	0.0868158
	rs6860813	5	102688826	A	G	0.396	0.379	-0.002002	0.0077	0.7904	0.000420997	6.87695	32.7768	10.6009	0.386992
	rs11634341	15	70715356	A	C	0.637	0.619	0.00350385	0.0078	0.649	0.000422115	-6.11578	29.7264	12.0447	0.138905
	rs12044858	1	97809250	G	A	0.808	0.806	0.0209001	0.0098	0.03398	0.000422671	27.5662	5.89862	-15.8142	0.332254
	rs6747410	2	98866775	G	A	0.92	0.92	0.00560427	0.0141	0.6906	0.00042366	-32.6839	3.5483	14.6417	0.392878
	rs281528	2	225866829	A	G	0.192	0.195	0.011296	0.0094	0.2305	0.000424874	-25.4568	17.8839	-14.0812	0.315185
	rs12778144	10	14605662	A	G	0.832	0.823	0.00939572	0.0099	0.3435	0.000425525	-11.8786	33.5403	9.57213	0.211301
	rs3107340	10	113294887	A	G	0.71	0.714	-0.0194989	0.0082	0.01779	0.000428526	58.9352	-10.5058	2.8133	0.228664
	rs1165495	1	56222118	G	A	0.373	0.361	0.00330453	0.0077	0.6738	0.000429277	14.6479	-32.8429	9.29617	0.43555
	rs1400288	3	7034063	A	C	0.91	0.916	-0.000500125	0.0142	0.9742	0.00043183	-11.6528	15.0617	-16.1217	0.108593
	rs11254007	10	16514198	C	T	0.908	0.917	0.0171029	0.0136	0.2094	0.0004319	-24.7952	-12.4932	14.9792	0.27163
	rs1036327	9	8774025	C	T	0.352	0.343	-0.00619918	0.0079	0.4354	0.000443582	-37.7472	-28.6358	-4.91724	0.478517
	rs36866	7	14972555	A	G	0.824	0.82	-0.0119005	0.0106	0.259	0.000444681	-32.595	-30.3571	-5.9251	0.232784
	rs2174353	2	98993635	G	A	0.53	0.517	-0.00329542	0.0081	0.6855	0.000445168	-32.1246	-0.342284	14.7559	0.373161
	rs4956	7	24444777	C	T	0.332	0.336	0.000499875	0.0078	0.9443	0.000446233	-8.95772	30.4713	-11.7641	0.434079
	rs667529	2	20947197	C	T	0.569	0.566	0.00239712	0.0075	0.7468	0.000447497	-11.6266	32.3654	10.2152	0.127428
	rs16916426	11	27026666	C	T	0.764	0.765	-0.0010005	0.0089	0.907	0.000447673	-16.0851	37.4735	5.4236	0.306945
	rs34836514	12	11207185	A	G	0.754	0.743	-0.00540458	0.0094	0.5671	0.000449358	-40.656	-26.2989	-5.36054	0.334903
	rs4075888	5	161819823	A	G	0.872	0.865	0.00929665	0.0111	0.3986	0.000450716	60.5114	6.99024	-3.12264	0.400824
	rs10790430	11	121154837	T	C	0.891	0.897	-0.0122953	0.0124	0.321	0.000453091	-29.0897	-30.646	-7.00524	0.304002
	rs9500774	6	62116232	T	C	0.806	0.809	0.0203025	0.0098	0.03891	0.000453949	27.664	-2.13765	-15.7802	0.243673
	rs177441	3	4537135	T	C	0.892	0.892	-0.00670241	0.0131	0.6065	0.000454318	58.8504	-11.0434	-2.20539	0.426133
	rs12984214	19	51375145	G	A	0.644	0.628	0.0160013	0.0078	0.03978	0.000455619	-22.7623	-31.053	8.78068	0.201001
	rs2270005	7	2452661	G	T	0.852	0.864	-0.0111014	0.0107	0.297	0.000457407	-28.8938	-29.6851	8.09912	0.213655
	rs16944595	17	11242835	A	G	0.914	0.92	0.00479847	0.014	0.7332	0.000458321	-9.52076	37.1124	6.94537	0.319011
	rs2023822	5	132034346	A	G	0.109	0.109	0.0208021	0.0119	0.08075	0.000459064	-0.616543	5.74302	-17.432	0.149794
	rs7708009	5	17784779	C	T	0.0761	0.0774	-0.0075988	0.0141	0.5905	0.000461013	-32.6432	18.0124	12.4426	0.420836
	rs6674245	1	231207771	G	A	0.775	0.787	-0.00329542	0.0097	0.7309	0.000461931	58.7002	-8.59333	3.83788	0.292525
	rs1775919	10	29173102	A	G	0.315	0.289	-0.012599	0.0087	0.1449	0.000462755	-31.7373	-26.0635	9.43513	0.320777
	rs7041064	9	88113727	A	G	0.529	0.541	0.000699755	0.0082	0.9336	0.000463161	56.7426	6.70846	-6.79647	0.40671
	rs16975343	16	23005091	T	G	0.913	0.916	-0.014799	0.0134	0.2683	0.000463303	-6.16587	13.1686	-16.6141	0.0965274
	rs6428936	1	245741770	A	G	0.919	0.921	0.0263985	0.0148	0.07377	0.000463305	-26.2657	-35.021	3.27449	0.283108
	rs12989231	2	98629966	C	A	0.53	0.504	0.001998	0.0085	0.8131	0.000467159	-35.0412	5.57205	13.9297	0.413479
	rs2762981	13	21487753	G	A	0.291	0.281	-0.00769957	0.0085	0.3669	0.000468645	-7.84717	8.76255	-17.0136	0.0509123
	rs4856219	3	82565903	C	T	0.411	0.419	0.0135971	0.0076	0.07353	0.000472454	-1.52915	6.87864	-17.3283	0.128311
	rs12090453	1	109416225	C	T	0.613	0.605	0.0150955	0.0081	0.06104	0.000472669	-15.7221	38.4961	-4.22991	0.213949
	rs17721800	3	117320142	C	T	0.855	0.858	-0.00879859	0.0116	0.4465	0.00047349	-31.2634	-31.9369	-4.66771	0.256916
	rs10799854	1	162619828	C	T	0.0998	0.0898	0.00420116	0.0127	0.7405	0.000483247	49.3316	-21.7576	4.13724	0.326368
	rs10500271	19	34682013	G	A	0.838	0.833	-0.0111014	0.0102	0.2752	0.000485517	53.7197	-1.94162	8.52421	0.438788
	rs499641	1	71413382	T	G	0.45	0.435	0.00529595	0.0076	0.4874	0.000488388	-23.8694	-30.3908	8.82524	0.134491
	rs6540003	16	87115287	A	G	0.231	0.23	-0.0062998	0.009	0.4847	0.000489668	8.06552	-31.0136	10.7606	0.464391
	rs10906550	10	13990453	A	G	0.772	0.759	0.00610135	0.0092	0.5067	0.000491793	58.3946	-11.844	1.49892	0.310771
	rs9313922	5	161909639	G	A	0.699	0.701	-0.00749804	0.0087	0.3929	0.000493167	61.4729	4.69144	-0.633665	0.372278
	rs11081741	18	29664528	A	G	0.537	0.524	-0.0010005	0.0074	0.89	0.000493768	-11.1456	11.668	-16.4834	0.11183
	rs1574544	2	206352140	G	A	0.44	0.427	0.00449986	0.0078	0.5652	0.000496278	-8.10513	12.4778	-16.5465	0.0747499
	rs4657720	1	167778189	C	T	0.223	0.225	-0.00170145	0.0089	0.8496	0.000498942	59.3564	-8.82809	2.24185	0.221601
	rs135477	22	32935172	A	G	0.605	0.617	-0.00329542	0.0079	0.6762	0.000499498	-16.3927	33.5262	8.6527	0.214832
	rs756923	11	2322662	T	C	0.211	0.208	0.0215951	0.0103	0.03688	0.000501024	4.51638	2.52072	-17.4298	0.0735727
	rs530878	6	33551514	G	A	0.709	0.725	0.0222017	0.0085	0.009208	0.000504174	57.3868	-13.5052	1.56396	0.281048
	rs2204223	8	3783344	C	A	0.323	0.323	-0.0119005	0.0087	0.1723	0.000504354	-27.6871	-32.5069	5.83598	0.211595
	rs10774962	12	118309732	A	G	0.312	0.32	0.00410158	0.0083	0.626	0.000508619	-29.2266	-22.5293	11.4611	0.243673
	rs2555723	8	125954274	A	C	0.436	0.44	0.00039992	0.0078	0.9639	0.000510673	-5.28129	39.8879	-3.97938	0.330489
	rs12033709	1	80768813	T	C	0.882	0.883	-0.0145047	0.0116	0.2113	0.000514066	-24.4433	-27.2583	10.3975	0.132725
	rs17045854	12	79246073	T	G	0.952	0.958	0.0575045	0.0187	0.00216	0.000518725	51.7905	-18.4061	4.51031	0.311654
	rs7196400	16	87000753	G	A	0.884	0.892	0.0057037	0.0123	0.6448	0.000520233	-11.4854	15.5832	-15.8346	0.116539
	rs9818506	3	15299437	C	T	0.958	0.963	0.0173978	0.0205	0.3965	0.000520273	59.8906	-7.24522	1.90846	0.239847
	rs9596742	13	53561568	A	C	0.839	0.854	-0.00060018	0.0108	0.9533	0.000521363	-6.86935	-0.944711	-17.2373	0.144791
	rs17635794	10	59907497	T	C	0.914	0.914	-0.0275973	0.0146	0.059	0.000522128	-8.36923	22.1897	14.3338	0.42319
	rs11767976	7	126288809	G	T	0.841	0.839	-0.0266007	0.01	0.00795	0.000523711	-3.30725	-3.94481	-17.2265	0.369041
	rs7111575	11	123014015	T	C	0.758	0.766	0.00499749	0.0087	0.5627	0.000524872	-35.3503	-30.3062	-3.81881	0.438788
	rs6048703	20	23289130	T	C	0.383	0.376	0.00279609	0.0077	0.7225	0.000528357	-14.7959	24.0211	13.2801	0.257504
	rs17075058	4	184749270	G	A	0.896	0.892	0.0100988	0.013	0.436	0.000530151	46.6652	-7.23311	-10.9028	0.478811
	rs12800654	11	16243320	G	A	0.905	0.902	-0.00040008	0.0136	0.9736	0.000530451	59.1215	-1.85692	4.55836	0.281048
	rs12544338	8	123823987	T	C	0.893	0.89	0.0030952	0.0121	0.8003	0.000531403	-43.7405	-23.7315	-5.03067	0.486463
	rs11243620	9	133398653	A	G	0.335	0.34	-0.0128016	0.0089	0.1532	0.000537288	45.8098	-8.17899	-11.0294	0.343437
	rs8016079	14	92758445	A	G	0.865	0.864	-0.00409839	0.0114	0.7173	0.000540337	-7.20263	0.929598	-17.2091	0.17834
	rs17695937	2	98327875	G	A	0.809	0.811	-0.0222047	0.0095	0.01947	0.000550298	-34.045	6.33721	13.8674	0.404944
	rs7115102	11	123014336	T	C	0.853	0.852	-0.0203966	0.0112	0.06777	0.000556427	-37.1625	-29.6027	-3.10139	0.425839
	rs17660308	7	24107060	G	A	0.808	0.8	0.00449986	0.0099	0.65	0.000557588	-29.1613	-8.15939	14.5631	0.48558
	rs2286782	12	628236	A	C	0.807	0.8	-0.000100005	0.0095	0.9875	0.000561717	-26.2475	-31.8762	-6.3473	0.321954
	rs353182	10	6795127	A	G	0.338	0.326	0.0129952	0.0083	0.1187	0.000561996	-21.4398	-20.9237	13.2159	0.260153
	rs12193332	6	99532039	A	G	0.711	0.696	-0.0105959	0.0086	0.2179	0.000564378	-35.8242	-25.8145	-7.47672	0.384932
	rs9972746	16	85378838	T	C	0.722	0.709	0.0154008	0.0086	0.07521	0.000564721	-31.0765	-32.8573	2.78742	0.214244
	rs12060498	1	167787265	T	C	0.856	0.858	-0.00579677	0.0107	0.5872	0.000566455	58.9118	-8.75491	2.23199	0.221601
	rs2824143	21	18300451	T	C	0.235	0.23	0.00799793	0.009	0.3742	0.000572003	28.7692	15.0935	-14.204	0.474397
	rs308049	19	3116725	T	C	0.755	0.739	0.0168964	0.0091	0.06254	0.000574525	-6.10926	-31.7598	10.1014	0.258976
	rs1105233	10	13488453	G	A	0.911	0.912	0.0281987	0.0132	0.03271	0.000576008	-12.5388	-31.6042	9.65287	0.396998
	rs17075237	5	172246071	A	G	0.865	0.864	-0.0062998	0.0112	0.5754	0.000584843	-27.3573	-25.9253	10.196	0.1804
	rs4734589	8	102728781	G	A	0.0883	0.0788	-0.00160128	0.0138	0.9104	0.000589553	-39.8981	-27.8542	3.31068	0.403767
	rs4783107	16	84996447	T	C	0.118	0.12	0.00410158	0.012	0.735	0.000590557	-16.5489	-36.1629	4.74632	0.289288
	rs12370398	12	10402638	A	G	0.785	0.774	0.0154008	0.0099	0.121	0.000591307	-10.0438	8.41551	-16.6801	0.0771042
	rs12255372	10	114808902	T	G	0.738	0.74	-0.00150113	0.0091	0.869	0.000592731	-26.1469	-34.7557	2.34508	0.214832
	rs3810967	10	134994032	T	C	0.518	0.514	0.00819632	0.0075	0.271	0.000593516	-35.7614	-21.7097	9.81833	0.311948
	rs434157	5	112191642	G	A	0.259	0.276	-0.0175023	0.0086	0.0419	0.000596677	59.2888	0.119831	4.0359	0.391407
	rs9298332	8	80845186	A	G	0.227	0.237	0.0009995	0.0092	0.9096	0.000600038	-23.752	-25.5734	11.0569	0.133314
	rs582747	19	45707917	G	T	0.772	0.784	-0.00549507	0.0093	0.5579	0.000605548	-19.9517	38.0388	0.374121	0.335197
	rs4015699	7	149763766	G	A	0.85	0.848	-0.021898	0.0114	0.05417	0.000605697	-31.2071	-29.8104	-6.13499	0.235727
	rs11198204	10	119715416	A	G	0.852	0.846	-0.00820356	0.0115	0.4781	0.000612197	-14.8219	-36.7987	4.11241	0.454974
	rs4871309	8	123824154	T	C	0.185	0.189	0.00239712	0.0097	0.8086	0.00061409	-27.983	-23.9172	10.8754	0.184815
	rs9317869	13	70635292	T	C	0.0315	0.0245	0.0369971	0.0247	0.1334	0.000618721	-21.6335	37.558	-0.182422	0.382872
	rs10504554	8	74919713	C	T	0.816	0.828	0.0173978	0.01	0.08152	0.000618892	-23.0521	-29.2743	9.23167	0.134785
	rs2746183	6	41625429	A	C	0.158	0.153	0.00420116	0.011	0.706	0.00061993	51.0348	-14.2922	6.80512	0.377575
	rs957452	7	144959531	A	G	0.807	0.814	-0.000300045	0.0101	0.9758	0.000624656	-38.4411	-21.6905	8.8157	0.333726
	rs1915697	18	75288689	G	A	0.882	0.887	-0.0113036	0.0117	0.3354	0.000626694	57.4376	-12.3516	0.394234	0.278105
	rs4538700	6	25084942	T	C	0.929	0.935	-0.00170145	0.0147	0.9063	0.000629037	-23.0564	19.4234	-13.5682	0.296939
	rs4114866	6	6257661	T	G	0.817	0.81	0.0127978	0.0098	0.1895	0.000629065	-20.9189	-29.4102	9.54907	0.121836
	rs1419482	7	126269978	C	T	0.906	0.907	0.0100988	0.0133	0.4474	0.000633471	-3.48973	-5.42987	-16.927	0.358152
	rs6436569	2	226443442	T	C	0.0726	0.0703	0.0255995	0.0145	0.07645	0.000636424	-19.0556	-31.8702	8.26747	0.178929
	rs6838150	4	8663350	A	G	0.104	0.106	0.00499749	0.0122	0.6804	0.000640704	-18.0019	-36.3034	3.60065	0.303119
	rs11920551	3	57128211	A	G	0.832	0.823	-0.00979784	0.0101	0.3327	0.000641249	-15.931	38.6655	1.33264	0.237787
	rs10948109	6	43904394	A	G	0.89	0.888	-0.000700245	0.0118	0.9502	0.000643309	-27.2759	-34.3212	1.68974	0.213361
	rs1403804	7	16989462	G	A	0.823	0.822	-0.0117993	0.0097	0.2218	0.000647827	57.1001	-10.0085	-3.62396	0.364626
	rs7993187	13	70612412	C	T	0.81	0.811	-0.000500125	0.0094	0.9565	0.000649936	-21.4284	37.4849	-0.171797	0.383755
	rs2339219	18	24383919	A	G	0.317	0.322	0.00699547	0.0081	0.3891	0.000652118	-43.3612	-13.2087	-9.71865	0.498234
	rs7780518	7	5686742	C	T	0.86	0.856	0.0140015	0.011	0.2034	0.000653536	-32.3283	-32.3893	0.94282	0.303119
	rs7552600	1	158029021	A	C	0.784	0.769	0.0127978	0.0091	0.1595	0.000654866	-18.4888	34.6246	-7.07832	0.483225
	rs352038	4	74918698	G	A	0.0542	0.0489	-0.0176956	0.0185	0.3378	0.000655106	55.9276	-11.7657	3.86668	0.292525
	rs6747620	2	226359147	C	T	0.828	0.841	0.0057037	0.01	0.5709	0.000656744	55.0998	-7.15981	6.2952	0.380224
	rs9471605	6	41558952	T	C	0.901	0.902	-0.00439966	0.0133	0.7431	0.000657796	45.759	-25.4327	-0.129891	0.48352
	rs11722712	4	15121280	G	A	0.694	0.676	0.00400198	0.0086	0.6425	0.000658454	57.4699	-4.12253	5.031	0.365803
	rs4282237	4	138493361	T	C	0.138	0.137	0.0100988	0.0116	0.3846	0.000659374	-28.768	-33.8745	-0.0577184	0.235138
	rs17769046	6	99097988	A	G	0.837	0.828	-0.0211011	0.0108	0.05047	0.000659558	-34.9825	-26.4097	-7.03652	0.440553
	rs13006016	2	43082792	T	C	0.83	0.83	-0.00830439	0.0099	0.4053	0.000669209	-37.0496	13.9921	-11.8639	0.465568
	rs10169957	2	43081439	A	G	0.249	0.243	0.00249688	0.0087	0.7768	0.000670404	-37.0491	13.9895	-11.8618	0.465568
	rs422140	4	74881968	C	T	0.487	0.487	-0.00439966	0.0077	0.574	0.00067237	55.8305	-11.7438	3.8723	0.292231
	rs6665865	1	244027105	T	C	0.957	0.96	0.0223973	0.0195	0.2492	0.000674089	-8.97772	16.0931	-15.6006	0.10565
	rs16957413	17	54676189	T	C	0.888	0.885	-0.0114048	0.0121	0.3425	0.000674554	-26.0606	-5.73107	-14.9588	0.420541
	rs4570478	10	13798200	T	C	0.726	0.738	0.00259663	0.0084	0.7546	0.000675621	-29.1223	-16.6161	12.8638	0.236021
	rs753209	1	46957260	A	G	0.945	0.954	0.018704	0.0173	0.279	0.000675657	-8.98631	26.5993	12.4964	0.0856386
	rs758433	17	11179153	T	C	0.456	0.437	0.00890027	0.0076	0.2392	0.000685051	-12.4569	33.4364	8.6447	0.319011
	rs16944241	17	11026414	G	A	0.951	0.954	0.0251998	0.0191	0.1869	0.000686857	-40.6585	28.7566	0.658748	0.479694
	rs4233568	2	144329180	G	A	0.207	0.212	-0.0138961	0.0091	0.1253	0.000689508	-41.3118	-22.7225	6.7592	0.370512
	rs13271599	8	98121416	A	C	0.921	0.915	0.0292966	0.0139	0.03499	0.000691838	-9.8328	29.695	11.058	0.118305
	rs7615	17	54965932	G	A	0.722	0.704	0.00970278	0.0089	0.2752	0.000694701	-29.7199	-31.9743	4.30871	0.225132
	rs2630772	12	54426521	T	C	0.779	0.766	0.00469894	0.0094	0.6156	0.000696968	-28.413	-32.4367	4.39089	0.160094
	rs16866078	2	225479958	G	A	0.973	0.977	0.0314018	0.0262	0.2316	0.000698149	-27.5867	20.3172	-12.4008	0.332549
	rs1507157	3	153060454	T	C	0.779	0.77	-0.00359646	0.0094	0.6981	0.000701698	6.77791	-29.6556	10.9461	0.384049
	rs2076230	1	209784927	T	G	0.685	0.689	-0.0117993	0.0081	0.1452	0.000705546	-16.5484	-10.3469	-15.5564	0.220718
	rs9305711	21	42277945	A	G	0.425	0.431	0	0.0075	0.9988	0.000707979	-20.7924	25.9107	-11.6526	0.256033
	rs17790693	10	113284330	C	T	0.906	0.903	-0.0119005	0.0126	0.3466	0.000708989	56.2919	-11.4586	3.20233	0.233373
	rs7460771	8	123477116	A	G	0.196	0.2	-0.0275973	0.0099	0.005257	0.000709373	-30.2643	-32.4025	-2.71761	0.476162
	rs16836319	3	124688416	T	C	0.947	0.948	0.012699	0.0167	0.4472	0.000710584	-18.2311	-2.96859	-16.0504	0.262507
	rs6827750	4	180457794	C	T	0.628	0.633	0.00449986	0.0078	0.5622	0.000710939	-53.0387	-15.8556	0.333285	0.478222
	rs9508016	13	28895069	A	G	0.147	0.138	0.00380276	0.0113	0.7352	0.000714579	-32.2675	-32.0977	1.2897	0.309594
	rs11076058	16	54835585	G	A	0.584	0.569	-0.00399798	0.008	0.6192	0.000716751	-24.3833	-30.267	7.94031	0.142731
	rs9855986	3	11597277	A	G	0.961	0.967	-0.0203966	0.0222	0.3577	0.000719776	-36.2764	-28.2867	4.78078	0.337552
	rs6074393	20	12205912	T	C	0.814	0.803	0.00499749	0.0094	0.5932	0.000720822	46.8806	-22.526	3.90882	0.457328
	rs17695695	8	18528135	T	C	0.909	0.916	-0.0152964	0.0151	0.3101	0.00072366	-27.8435	-17.2309	12.854	0.241024
	rs8033575	15	57645569	A	G	0.483	0.482	-0.00729656	0.0077	0.3438	0.00072428	-10.9083	39.3834	-0.194709	0.259859
	rs11063791	12	5749168	T	C	0.662	0.65	-0.00940408	0.0087	0.2773	0.000724488	30.806	-9.52346	-14.075	0.359623
	rs904976	15	70444515	A	G	0.0923	0.0917	-0.0214995	0.013	0.09852	0.000726825	-27.5416	-26.8566	9.25893	0.268982
	rs11242493	5	102714963	G	T	0.865	0.872	0.0199007	0.0111	0.07329	0.000731324	15.8914	28.5024	11.1756	0.456739
	rs9523046	13	86954708	A	C	0.747	0.755	-0.000700245	0.0095	0.938	0.00073959	47.884	-22.1618	3.11932	0.371689
	rs17604552	7	70247073	A	G	0.863	0.855	-0.00749804	0.0115	0.5134	0.000740422	59.0241	-7.03036	0.371134	0.275456
	rs7016521	8	5501337	G	T	0.821	0.835	0.0172995	0.0104	0.09546	0.000740785	-25.4338	17.8049	13.2175	0.312831
	rs2900196	9	124678611	A	G	0.842	0.847	-0.0182047	0.0103	0.07803	0.000743104	-19.7518	8.18853	-15.6307	0.378164
	rs7659991	4	180570932	T	C	0.631	0.607	0.00809713	0.0081	0.3129	0.000743387	29.8227	-27.0015	-8.72792	0.472631
	rs12561812	1	13973250	T	G	0.946	0.947	-0.0121029	0.0181	0.5032	0.000749676	-17.8204	-8.38159	-15.6051	0.136551
	rs3862666	11	60872073	A	C	0.805	0.806	0.0119977	0.0096	0.2106	0.000750736	-29.4341	-25.6206	-9.08028	0.360212
	rs9373555	6	148650864	A	G	0.672	0.661	0.00789872	0.008	0.3212	0.000751899	-45.9761	-1.85059	10.3198	0.480577
	rs7017336	8	82511541	T	G	0.929	0.934	0.0152038	0.015	0.3084	0.000753503	-7.59169	-36.6594	-4.74724	0.452913
	rs17324938	19	34069166	G	T	0.804	0.801	0.00639948	0.0096	0.503	0.000755043	-34.3171	-29.3454	4.60538	0.331666
	rs8021363	14	94257900	A	G	0.72	0.73	0.00430074	0.0086	0.6192	0.000755889	46.5458	7.44496	-10.6194	0.43967
	rs7874530	9	84455672	T	C	0.218	0.219	0.00730327	0.0096	0.4437	0.000755962	58.5545	-8.1263	0.605605	0.336963
	rs7115616	11	63370158	T	G	0.503	0.51	-0.00150113	0.0076	0.8418	0.000760297	-15.9422	-18.2698	-14.005	0.254856
	rs8088186	18	75314341	G	T	0.22	0.209	-0.017604	0.0091	0.05329	0.000760988	2.8307	-38.6545	-0.602418	0.442613
	rs12496673	3	11275244	A	G	0.959	0.96	0.0103958	0.0206	0.6145	0.00076392	-8.12462	1.23059	-16.8	0.0517952
	rs1546827	21	19549809	G	T	0.681	0.697	-0.00040008	0.0087	0.9626	0.000764633	-28.0164	-19.4935	-11.8881	0.386698
	rs2275758	1	53377125	A	G	0.943	0.945	0.0127978	0.0168	0.4455	0.00076547	-9.43665	27.7259	11.8253	0.097116
	rs2647692	5	177886947	T	C	0.127	0.132	0.00620074	0.0121	0.6096	0.000765506	-6.30772	8.282	-16.5878	0.0968217
	rs13335585	16	51700822	C	T	0.932	0.937	-0.0121029	0.0155	0.4332	0.000769565	-13.2235	35.0886	6.96761	0.16598
	rs12266963	10	45928904	G	T	0.964	0.968	-0.0140989	0.0208	0.4981	0.000771136	59.6869	3.43893	1.62508	0.357269
	rs17149955	11	87037295	C	T	0.868	0.869	0.0117013	0.0109	0.2826	0.00077307	56.3242	0.636938	-6.08941	0.397587
	rs4849997	2	3909150	C	T	0.475	0.467	-0.00190181	0.0076	0.8047	0.000774461	-11.3722	1.26007	-16.6066	0.0768099
	rs1608070	4	59226010	T	G	0.824	0.811	0.0028958	0.0098	0.7691	0.000775104	-38.7259	-27.9308	-2.46528	0.293408
	rs3804928	3	7576514	T	C	0.811	0.8	0.00730327	0.0097	0.4475	0.000780861	58.1808	-8.12464	-1.75416	0.233373
	rs13381553	18	862169	T	G	0.888	0.887	0.0240973	0.0126	0.0558	0.000780959	-16.3199	23.9791	12.5926	0.303414
	rs2834645	21	36187686	C	T	0.82	0.81	0.00169856	0.0105	0.8725	0.000783018	45.7298	3.95686	-11.1136	0.450853
	rs10512669	5	2965303	T	G	0.959	0.96	0.0259016	0.0193	0.1798	0.000784996	58.1883	-8.66552	0.764295	0.224838
	rs13188792	5	1568463	T	C	0.337	0.329	0.0028958	0.0082	0.72	0.000785971	-12.7092	28.472	11.1707	0.179517
	rs8072032	17	4955206	G	T	0.088	0.0891	-0.0451961	0.0133	0.0006991	0.000786083	-21.2951	28.6722	9.86412	0.297234
	rs2398625	5	3741566	T	C	0.57	0.558	-0.00480151	0.0075	0.5246	0.000786434	55.3566	-14.2507	-1.03711	0.315185
	rs9379089	6	7330169	C	T	0.926	0.934	-0.0299027	0.0164	0.06723	0.000790446	-21.323	-28.5655	9.52219	0.215421
	rs12809847	12	32607697	G	A	0.857	0.855	0.00689617	0.0106	0.5172	0.000793406	32.6887	-28.0594	7.08626	0.428487
	rs11540270	17	54966805	G	A	0.929	0.933	0.0009995	0.0154	0.9496	0.000795119	-29.5214	-31.7099	4.22048	0.223955
	rs2291037	17	20924523	G	A	0.294	0.281	-0.0198966	0.0086	0.02044	0.000798795	-32.021	-31.1907	3.23747	0.209829
	rs6502144	17	11238992	A	C	0.5	0.509	0.00760104	0.0074	0.3068	0.000811436	-6.83256	35.9175	6.91332	0.331666
	rs7029675	9	24798508	A	G	0.766	0.767	0.0166014	0.0088	0.06046	0.00081198	-10.9016	37.9454	-4.21671	0.463214
	rs17010991	4	86729352	A	C	0.896	0.906	-0.0307995	0.0138	0.02586	0.000813433	-23.7964	-34.8755	1.44988	0.297528
	rs9645840	13	19301166	C	T	0.884	0.885	0.00929665	0.0129	0.4721	0.00082548	-12.2269	-17.6284	14.5418	0.489406
	rs2124154	8	2643793	C	T	0.811	0.815	0.0010994	0.0099	0.9095	0.000829392	-41.4376	-20.5707	7.47632	0.349323
	rs2103899	20	12173825	C	T	0.809	0.804	0.00999983	0.0093	0.2844	0.000830265	46.4018	-22.381	3.87832	0.456151
	rs2991770	10	121234063	T	C	0.72	0.715	-0.0111014	0.0083	0.181	0.000830388	-26.4188	-20.1355	12.0905	0.197175
	rs4814080	20	12248958	C	A	0.677	0.695	-0.0111014	0.008	0.1644	0.000833221	46.3627	-22.4393	3.83441	0.455562
	rs6134489	20	12234802	C	T	0.797	0.789	-0.0034961	0.0093	0.703	0.000833221	46.3627	-22.4393	3.83441	0.455562
	rs769385	20	6839494	G	A	0.546	0.542	-0.000700245	0.0077	0.9302	0.000834746	-37.2439	-28.7118	-2.14637	0.284873
	rs9667864	11	102371749	G	T	0.757	0.747	0.0105046	0.0088	0.2328	0.000838062	-25.0543	-28.9268	-8.04128	0.333137
	rs1525215	7	146981498	T	C	0.773	0.788	0.0194006	0.0112	0.08306	0.000838904	-14.3048	0.84853	-16.3096	0.154208
	rs718377	5	103261943	A	G	0.658	0.669	-0.00190181	0.0079	0.8071	0.000840822	-31.4519	23.4896	-10.1018	0.483225
	rs9637166	21	46362483	G	A	0.127	0.131	0.0109004	0.0113	0.335	0.000846787	54.8566	0.645932	6.65015	0.330783
	rs6104857	20	12214842	T	C	0.947	0.95	0.018596	0.0184	0.3126	0.000851275	46.3126	-22.3582	3.87349	0.455856
	rs7579849	2	205639924	G	A	0.958	0.968	-0.040395	0.0203	0.0467	0.000852237	57.1391	-8.29238	2.90725	0.209241
	rs335136	2	128567755	C	T	0.878	0.879	-0.0112025	0.0115	0.3329	0.000854326	-6.71818	-2.68963	-16.6598	0.147734
	rs7902923	10	61883984	A	G	0.909	0.927	0.020998	0.0149	0.1595	0.00085538	-6.75599	32.9115	9.11647	0.178046
	rs4589172	10	13262912	G	A	0.666	0.663	0.0154993	0.0079	0.05069	0.000856594	-0.184885	27.8708	11.9705	0.220424
	rs17514245	1	168889557	G	A	0.894	0.897	-0.00080032	0.0134	0.9524	0.000856738	-12.0254	35.4306	-6.92711	0.254856
	rs11265192	1	159401214	T	C	0.955	0.962	0.0116024	0.0188	0.5361	0.000859889	-15.7923	-34.535	5.74828	0.312831
	rs12822146	12	118275391	T	C	0.83	0.824	-0.00290421	0.0105	0.7803	0.000861452	-21.4909	36.6471	-1.12635	0.39641
	rs903185	12	104041365	T	C	0.0628	0.0568	0.0150955	0.0165	0.3596	0.000863841	-9.7076	7.47884	-16.355	0.0712184
	rs17026920	12	97800239	T	C	0.579	0.573	0.00750179	0.0077	0.3304	0.000865016	59.3048	-3.52249	-0.128511	0.299294
	rs10037115	5	20236913	G	A	0.328	0.346	-0.023801	0.0078	0.002421	0.000865827	-14.009	11.2936	-15.6875	0.14332
	rs17017317	1	107172468	G	T	0.971	0.978	-0.00800193	0.0249	0.7487	0.000866836	-24.5593	-29.6515	7.89675	0.135079
	rs12475179	2	118158593	T	C	0.722	0.705	0.00919757	0.0083	0.2685	0.000868632	52.7096	-14.7206	4.2056	0.373749
	rs34759087	3	49162284	T	C	0.886	0.882	0.00770028	0.0129	0.5526	0.00087103	-16.986	31.1154	9.02652	0.250441
	rs10503320	8	5519029	A	G	0.907	0.904	0.0129952	0.0128	0.3075	0.000873367	-15.3859	34.0508	7.17548	0.185992
	rs6499496	16	71316812	G	A	0.784	0.799	-0.0225013	0.0097	0.01974	0.000875842	-30.912	-30.783	4.25986	0.195115
	rs4270467	3	28890182	G	A	0.649	0.654	-0.0133994	0.0083	0.1062	0.000877252	58.3045	-7.02501	0.88957	0.233667
	rs10932864	2	221315436	T	C	0.886	0.89	0.0269048	0.012	0.02462	0.000881537	55.4652	6.93129	-5.80887	0.462919
	rs12423521	12	114562870	A	C	0.451	0.453	0.00370313	0.0074	0.6159	0.000882797	-28.3985	-21.6043	11.0914	0.375515
	rs6894799	5	172054921	C	T	0.868	0.875	-0.0143018	0.0115	0.2125	0.000882797	-7.79558	7.55718	-16.4234	0.075927
	rs319719	2	211893388	C	T	0.174	0.172	0.0192044	0.0107	0.07426	0.000883082	-47.6343	-21.1406	0.951522	0.39229
	rs2302524	19	44156472	C	T	0.851	0.849	-0.00339576	0.0105	0.7445	0.000885759	5.36255	4.44781	-16.7617	0.0838729
	rs3812126	6	80952701	T	C	0.555	0.544	0.011296	0.0074	0.127	0.000885946	-27.891	-32.9731	2.40103	0.491466
	rs4790638	17	4418551	G	A	0.542	0.561	-0.0137035	0.0081	0.09027	0.00088711	-7.73161	5.06142	-16.568	0.0609182
	rs7301240	12	118243411	A	C	0.548	0.551	0.00249688	0.0075	0.7408	0.000889305	-11.8534	-36.0284	4.57865	0.369335
	rs7102570	11	273153	G	A	0.465	0.448	-0.00839514	0.008	0.2937	0.000891641	-21.7005	-28.9713	8.96507	0.138611
	rs7241614	18	42959007	G	A	0.655	0.657	0.0235993	0.0079	0.002776	0.000902231	-28.5353	-31.955	3.87399	0.239847
	rs9517938	13	100603888	A	G	0.803	0.795	0.0194987	0.0103	0.05859	0.000902592	-14.3272	33.9676	7.35454	0.188935
	rs4834556	4	117481826	C	A	0.677	0.692	-0.0138048	0.0081	0.08762	0.000903912	-21.6106	-31.6431	7.00899	0.237198
	rs12765201	10	29132932	C	T	0.931	0.934	0.0154008	0.015	0.305	0.000905943	-26.5396	-28.6237	7.96823	0.359623
	rs11579000	1	5362345	G	A	0.893	0.889	0.0278972	0.0132	0.03458	0.000907828	-6.57662	27.5752	11.8109	0.235727
	rs10016497	4	141214222	G	A	0.77	0.797	0.0111971	0.0097	0.2481	0.000908928	57.6311	-8.58836	0.88055	0.221895
	rs17379690	3	79024541	G	T	0.922	0.929	-0.0149005	0.0156	0.3374	0.000913784	-13.7506	27.5938	11.2193	0.169806
	rs10504865	8	89855372	T	G	0.743	0.748	-0.0259026	0.0089	0.003753	0.000914338	-32.2903	-18.2804	11.2616	0.279282
	rs8079620	17	22068092	A	G	0.96	0.963	-0.0243029	0.0202	0.2286	0.000921001	-38.4657	-19.5389	8.95838	0.432313
	rs11886767	2	126067227	A	G	0.958	0.97	-0.023801	0.0214	0.2673	0.000925564	-9.86359	28.4747	11.1656	0.102707
	rs35876551	7	66451422	C	T	0.906	0.906	-0.00839514	0.0131	0.5205	0.000928308	53.1949	1.60007	-7.64861	0.482048
	rs11694182	2	212195610	G	T	0.765	0.754	0.0277027	0.0088	0.001594	0.000932788	-23.401	-34.7346	0.48416	0.391995
	rs12614288	2	212196908	C	A	0.911	0.914	0.000699755	0.0131	0.9592	0.000936827	-23.3377	-34.7417	0.486812	0.39229
	rs9411345	9	134987645	C	A	0.544	0.556	-0.0204987	0.0075	0.00601	0.00093942	-35.3491	-25.1008	7.18366	0.292231
	rs9628072	22	50000058	A	G	0.966	0.968	0.0197046	0.0214	0.3572	0.000939863	-5.88457	25.7888	12.5042	0.11183
	rs9311669	3	58114655	G	A	0.572	0.607	-0.0164038	0.0092	0.07375	0.000941324	-28.3359	-27.0905	-8.07007	0.190112
	rs7314141	12	32530047	C	T	0.639	0.648	-0.0187038	0.0077	0.01495	0.000941913	32.4106	-26.8837	7.60336	0.435256
	rs17479692	10	91288459	G	T	0.886	0.881	0.00999983	0.0119	0.4024	0.000945242	-20.7725	-30.9248	7.6941	0.166863
	rs16864048	2	5819725	T	C	0.891	0.894	-0.00180162	0.0129	0.8863	0.000945277	5.86511	6.26078	-16.5952	0.169217
	rs6039769	20	10198954	A	C	0.28	0.298	-0.0203966	0.0084	0.01456	0.000947082	55.8316	-9.69502	3.38179	0.247499
	rs3844127	10	34686067	C	A	0.722	0.714	0.000299955	0.0083	0.9692	0.000948163	-32.4832	-30.8109	2.43264	0.309888
	rs25673	19	2109157	C	T	0.864	0.86	0.0129952	0.0117	0.2661	0.000953488	-8.06813	26.8973	11.9322	0.100353
	rs4331147	12	27735670	C	T	0.833	0.832	0.00689617	0.0105	0.5102	0.000962874	-11.1387	7.39135	-16.1537	0.151265
	rs10416614	19	43845593	A	G	0.937	0.943	-0.0209989	0.0171	0.2175	0.000962976	-23.3724	-22.2805	11.6806	0.32784
	rs4785155	16	49003778	C	T	0.265	0.23	0.00909848	0.0096	0.343	0.000963227	-10.6585	15.7583	-15.1353	0.125368
	rs1010104	19	49460915	C	A	0.108	0.11	-0.0212032	0.0123	0.08597	0.00096507	-32.4535	-31.0185	1.65828	0.303414
	rs10955779	8	89851181	A	G	0.419	0.414	0.0132025	0.008	0.09945	0.000974375	-32.1485	-18.1657	11.228	0.278988
	rs2896243	14	94246754	T	G	0.527	0.52	-0.00280393	0.0079	0.7205	0.000982833	45.3532	7.37558	-10.5928	0.435845
	rs16884625	6	92370678	G	A	0.961	0.974	0.0136958	0.0258	0.5965	0.000991944	-15.0501	18.462	-14.1875	0.23043
	rs9931767	16	87103244	G	A	0.803	0.798	-0.00060018	0.01	0.9536	0.000992933	-5.89604	-29.6787	10.3239	0.391112
	rs7035636	9	79566889	A	G	0.28	0.284	0.00119928	0.0088	0.894	0.000993027	-22.9315	-8.37676	14.7668	0.31136
	rs4843516	16	87110471	A	G	0.824	0.815	0.00850374	0.0099	0.3876	0.000994371	-5.89914	-29.6751	10.3232	0.391112
	rs6987078	8	103044961	A	G	0.758	0.765	0.00370313	0.0089	0.6822	0.00099648	-15.4916	-7.61371	-15.5779	0.117716
	rs550668	6	42309145	G	A	0.801	0.826	-0.0101008	0.0106	0.3407	0.00099688	57.8126	2.1461	3.41733	0.337552
	rs12507674	4	7737547	T	C	0.864	0.863	0.0155977	0.011	0.1575	0.00099745	-18.4805	35.2865	-5.08	0.426722
	rs10904751	10	16535072	T	C	0.444	0.461	0.0310044	0.0078	7.332e-05	0.00100026	-24.76	-12.9143	13.8547	0.272808
	rs11847087	14	64520020	G	A	0.95	0.955	0.0127978	0.0188	0.4947	0.00100719	-25.4832	-29.8134	7.13828	0.138611
	rs1124649	2	27260469	A	G	0.723	0.717	0.0287041	0.0084	0.0006387	0.0010095	56.1433	-9.88079	-2.4984	0.291054
	rs6082843	20	22778715	G	A	0.426	0.415	-0.00569619	0.0079	0.4704	0.00101069	39.8446	-24.5574	5.86147	0.458505
	rs4698241	4	14063649	T	C	0.0985	0.099	0.00249688	0.0125	0.8421	0.00101107	56.9252	8.78634	2.86911	0.397293
	rs17108533	14	71249802	T	C	0.92	0.921	-0.0138961	0.0138	0.3106	0.00101432	-7.79808	27.0152	-12.0973	0.304885
	rs7332098	13	100463898	A	G	0.821	0.82	0.00509699	0.0101	0.6133	0.00101576	56.2631	-1.2526	4.9512	0.273396
	rs12104016	18	67471466	A	G	0.944	0.947	0.0140015	0.0181	0.4369	0.0010161	56.7113	-7.13784	3.11278	0.22219
	rs8013763	14	94240020	A	G	0.643	0.643	0.00350385	0.0077	0.6461	0.00102228	45.3262	7.50665	-10.5191	0.436433
	rs8018864	14	94253392	C	T	0.599	0.599	0.0109004	0.0078	0.1643	0.00102228	45.3262	7.50665	-10.5191	0.436433
	rs935322	15	57644267	C	A	0.756	0.741	0.00689617	0.0098	0.4768	0.00102337	-9.31567	38.7175	-0.298264	0.272808
	rs303890	6	25035920	A	G	0.695	0.695	0.0269048	0.0084	0.001286	0.00102539	-22.77	3.47871	-15.1587	0.233078
	rs11214244	11	112434430	T	G	0.925	0.939	-0.000100005	0.0155	0.9928	0.00102852	58.2561	-0.0460528	-2.80732	0.403178
	rs11772529	7	14261762	C	T	0.835	0.842	0.000699755	0.0108	0.9476	0.00102977	-7.68476	2.47581	-16.484	0.0544438
	rs17466578	7	75066554	C	T	0.919	0.919	-0.0137035	0.0141	0.3342	0.00103724	-9.10701	2.73173	-16.4018	0.184226
	rs16903012	5	36421611	G	A	0.829	0.824	-0.000100005	0.0099	0.9896	0.00103828	56.6119	-7.85616	2.76355	0.253973
	rs4678222	3	136769944	A	G	0.452	0.451	-0.00530404	0.0077	0.4912	0.0010403	-11.3951	14.0069	-15.2904	0.104179
	rs1950971	14	94237077	A	C	0.364	0.341	0.00139902	0.0081	0.8626	0.00104074	45.2437	7.51548	-10.5157	0.436139
	rs12574647	11	112385822	A	G	0.872	0.874	0.00870203	0.0112	0.4348	0.0010451	56.4163	0.573555	-5.00587	0.412596
	rs7582725	2	226176578	G	A	0.883	0.879	-0.0216016	0.0115	0.0612	0.00104957	51.819	-9.30331	6.62967	0.429959
	rs236205	10	120144787	T	C	0.798	0.795	0.00600195	0.01	0.5473	0.00105019	-12.7594	22.7874	-13.1633	0.164509
	rs35765800	19	15336930	A	G	0.794	0.789	-0.0122042	0.0097	0.2106	0.0010512	23.0391	-3.44175	-15.3306	0.345792
	rs370753	5	52620656	A	C	0.297	0.308	0.00880116	0.0081	0.2795	0.00105141	-24.4858	-28.4032	8.33273	0.327546
	rs11199073	10	121455929	T	C	0.93	0.931	-0.0296039	0.0147	0.04404	0.00105295	-5.37118	34.1097	7.93371	0.30724
	rs12148567	15	31437967	G	T	0.881	0.887	-0.00690378	0.0116	0.5504	0.00105317	55.6079	-3.09275	5.20251	0.24897
	rs909258	21	19538376	T	C	0.0497	0.0462	-0.0034961	0.0182	0.8474	0.0010536	-28.0261	-19.6377	-11.3438	0.384932
	rs12490199	3	153069141	A	G	0.831	0.825	-0.00959589	0.0106	0.3651	0.00105729	-1.39295	-29.1995	10.6219	0.336669
	rs10927905	1	13916997	C	T	0.853	0.859	0.0171029	0.0125	0.1713	0.00105735	-30.1472	-5.57224	13.8084	0.353443
	rs7614382	3	6420009	G	A	0.828	0.832	0.0145043	0.011	0.1845	0.00105774	-34.6764	21.2427	-9.65716	0.467039
	rs739539	7	24515976	A	G	0.899	0.894	0.00229736	0.0132	0.8591	0.00105882	-24.4539	-28.9505	7.95555	0.228664
	rs4474778	18	75269784	G	A	0.182	0.179	-0.0159973	0.0098	0.1031	0.00106202	-32.7405	30.6684	3.5928	0.468511
	rs11721252	3	260896	A	G	0.416	0.419	0.000699755	0.008	0.9345	0.00106256	56.6372	-7.19056	2.93555	0.219247
	rs6047982	20	22246450	G	T	0.616	0.626	0.0133011	0.0078	0.08559	0.00106269	-6.90005	7.98002	-16.2243	0.0565038
	rs4619321	14	104871866	A	C	0.758	0.755	0.0132025	0.009	0.1428	0.00106595	-13.4115	-7.0862	-15.7243	0.32166
	rs6709280	2	20621404	T	C	0.709	0.721	-0.00310481	0.0087	0.7235	0.00107001	-15.602	-3.01383	-15.8312	0.136257
	rs10990302	9	105529745	T	C	0.838	0.848	-0.0232993	0.0105	0.02651	0.00107129	57.6853	-4.62392	2.27291	0.260153
	rs4444513	2	221327084	T	C	0.7	0.692	0.00970278	0.008	0.224	0.00107224	52.9152	7.44431	-6.93611	0.462331
	rs1368063	2	222143487	G	A	0.744	0.737	0.0077995	0.0086	0.3622	0.00107359	-14.5622	35.5779	-5.58741	0.198352
	rs11685356	2	21197159	T	C	0.772	0.766	-0.00800193	0.0094	0.3934	0.0010739	-27.4375	-32.9048	1.14936	0.251619
	rs6910183	6	169565035	C	A	0.226	0.221	-0.00140098	0.0089	0.8778	0.00108267	-24.5775	-30.0187	7.0593	0.203355
	rs1250792	9	88137639	A	G	0.704	0.69	-0.00220242	0.0082	0.7892	0.0010855	53.9526	6.57762	-6.36066	0.398175
	rs1123514	5	73749357	A	G	0.883	0.884	0.0134985	0.0127	0.2876	0.00108569	-23.674	33.2481	-5.37261	0.284285
	rs7040000	9	138263731	T	C	0.774	0.778	0.0028958	0.0091	0.7477	0.00109003	58.7468	-0.967838	-0.187112	0.326368
	rs7906809	10	119606709	A	C	0.226	0.212	0.0125015	0.0105	0.2332	0.00109053	-31.5032	-31.0736	1.67529	0.202766
	rs11764402	7	110037249	C	T	0.812	0.813	-0.040697	0.0095	1.916e-05	0.00109189	-21.823	15.0635	-13.9796	0.249264
	rs4779893	15	31843974	T	C	0.795	0.798	0.0198026	0.0092	0.03217	0.00109204	-17.6747	35.9289	-4.05531	0.419659
	rs16841877	1	241774286	T	C	0.84	0.848	-0.0202027	0.0107	0.05852	0.00109525	2.8016	-2.94118	-16.5319	0.417304
	rs5749593	22	33667187	A	C	0.935	0.936	0.00750179	0.0155	0.6294	0.00109728	55.9215	5.97338	4.55917	0.411418
	rs1353799	1	63621743	C	T	0.676	0.678	0.00299551	0.0079	0.7	0.00109903	-12.2118	14.2449	-15.1272	0.180106
	rs4772445	13	102803631	A	G	0.801	0.801	0.0335992	0.0094	0.0003619	0.00110133	-29.5362	-31.2857	3.2613	0.181872
	rs4765803	12	5190001	G	A	0.575	0.593	-0.00150113	0.0077	0.8438	0.00110743	42.7292	-23.9611	-4.0812	0.457328
	rs12427758	13	35051169	A	G	0.956	0.957	-0.000700245	0.0188	0.9694	0.00111025	56.3502	8.5978	-3.54603	0.435845
	rs17734920	15	25915802	T	G	0.889	0.886	0.0030952	0.0127	0.8076	0.00111114	-15.4912	-4.72671	-15.6986	0.112419
	rs817693	20	59755977	T	C	0.235	0.246	-0.0108992	0.0096	0.2536	0.00111516	-39.8831	-21.3866	7.01404	0.364626
	rs1268912	12	80421346	A	G	0.221	0.228	0.0110982	0.0095	0.245	0.00111557	-13.7028	33.2087	7.56669	0.199235
	rs10976812	9	8161572	A	G	0.717	0.714	-0.00690378	0.0084	0.4088	0.00112283	6.56873	-29.7797	10.0699	0.475868
	rs2674328	10	126054225	A	C	0.466	0.466	0.00970278	0.0077	0.2085	0.001123	-13.4668	32.6471	-8.34235	0.368158
	rs2826333	21	21867435	G	A	0.759	0.77	0.00400198	0.0088	0.6501	0.00112653	-9.30252	-6.68937	-15.9678	0.136845
	rs3773976	3	190287285	G	T	0.867	0.869	-0.0104039	0.0113	0.3592	0.00112798	58.2261	-3.85937	-0.381362	0.296939
	rs3753216	1	241766551	G	A	0.416	0.41	-0.00930314	0.0079	0.239	0.00112878	-9.31315	9.83323	15.7496	0.44379
	rs474122	18	3603112	A	G	0.271	0.265	-0.00530404	0.0088	0.5486	0.00113249	-29.0881	-6.40673	13.841	0.464685
	rs7359820	18	3723036	T	C	0.881	0.894	-0.0249999	0.0128	0.05124	0.00113271	-30.9017	-31.4	0.620207	0.218658
	rs9564479	13	69182269	C	A	0.896	0.896	-0.00260339	0.0121	0.8328	0.00113497	57.4976	-4.59626	-2.38534	0.314008
	rs9369226	6	40670716	A	G	0.266	0.242	0.00350385	0.0089	0.6964	0.00113563	-51.1003	5.89006	6.66009	0.5
	rs12641369	4	89059917	A	G	0.851	0.873	-0.0278029	0.0115	0.01588	0.00113917	-23.5623	35.0136	1.83077	0.440259
	rs17650969	15	93912913	A	G	0.598	0.595	0.00760104	0.0077	0.3229	0.00114067	-12.9554	4.80518	-15.9871	0.377281
	rs2449442	11	23197362	G	A	0.19	0.177	0.026603	0.0102	0.009062	0.00114392	12.5218	0.965516	-16.2679	0.112125
	rs1403651	3	20570373	G	T	0.909	0.923	0.0242047	0.0138	0.08006	0.00114402	50.7763	-18.4336	-0.233624	0.312242
	rs3087885	3	194999609	G	T	0.153	0.164	0.0273038	0.0103	0.008081	0.00114423	6.27543	35.1503	6.97495	0.388758
	rs10815051	9	4644477	C	T	0.478	0.457	-0.00329542	0.0078	0.6694	0.00114753	-8.82319	5.83808	-16.1904	0.0753384
	rs8192047	4	140596699	G	A	0.738	0.732	0.00079968	0.0084	0.9241	0.00116227	56.69	8.62807	2.43498	0.396704
	rs10857710	10	135222911	G	A	0.97	0.975	-0.00110061	0.0236	0.9613	0.00116418	-19.221	-33.061	5.52138	0.253679
	rs1018034	12	104023304	A	C	0.82	0.825	-0.0258	0.0098	0.008169	0.00116463	-9.76914	8.26788	-15.9531	0.075927
	rs2456452	8	128197080	A	G	0.38	0.376	0.00410158	0.0078	0.5998	0.00116998	-10.5701	30.5452	-9.9546	0.272513
	rs17065700	6	137210041	C	T	0.966	0.973	-0.0156011	0.024	0.5166	0.0011709	-30.755	-28.0021	-6.0065	0.217481
	rs17650602	16	8710021	G	A	0.895	0.894	-0.000500125	0.0131	0.9717	0.00117987	-6.31349	-29.2962	10.2019	0.387287
	rs17394028	1	79117713	G	A	0.858	0.851	0.00079968	0.0108	0.9391	0.00118419	-4.26022	6.62516	-16.2933	0.0785756
	rs7543277	1	178679194	C	T	0.744	0.749	0.00999983	0.0086	0.2467	0.0011913	-12.1263	-34.3949	5.64074	0.328723
	rs12052996	2	12606015	G	A	0.814	0.814	-0.00140098	0.0098	0.8857	0.00119867	-9.67057	28.0013	10.9814	0.100353
	rs2231165	4	89015619	A	G	0.948	0.95	-0.0406033	0.018	0.02429	0.00120076	-23.5719	34.9103	1.66548	0.441436
	rs17080149	13	86386087	A	G	0.82	0.821	-0.0271965	0.0104	0.009115	0.00120183	0.74687	34.0476	-8.29038	0.476162
	rs10867326	9	81607888	A	G	0.887	0.881	0.0183997	0.012	0.1248	0.00120693	-20.8783	-29.4914	8.14826	0.286639
	rs6777787	3	33057103	A	G	0.606	0.618	0.0119977	0.0082	0.1403	0.00120695	11.6193	7.79044	-16.0041	0.299882
	rs1453697	12	61883539	A	G	0.802	0.8	0.00119928	0.0094	0.8955	0.001207	-21.4128	35.8045	-0.51559	0.296351
	rs3755305	2	128618446	C	T	0.681	0.68	-0.0136021	0.008	0.09043	0.00120815	-6.03445	-2.06345	-16.3294	0.152737
	rs1464894	7	110285468	C	T	0.706	0.694	0.000499875	0.0085	0.9565	0.00121179	-9.17636	27.9039	11.047	0.113008
	rs1345094	12	105463649	A	G	0.363	0.359	-0.015205	0.0076	0.04687	0.00121465	8.5565	-16.9917	14.4923	0.472042
	rs17793212	18	67466298	A	G	0.88	0.877	-0.000900405	0.0116	0.937	0.00122311	56.0865	-7.29965	2.86941	0.221012
	rs11805756	1	158893432	T	C	0.883	0.88	-0.0181029	0.0117	0.1228	0.0012282	55.2504	-5.71977	-4.59799	0.268099
	rs1925260	10	119580730	A	G	0.896	0.895	-0.012599	0.0125	0.3141	0.0012293	-30.7188	-31.0326	1.75738	0.203943
	rs6803159	3	31312759	G	A	0.976	0.98	-0.0521041	0.0272	0.05564	0.00123037	-42.5563	-24.1987	1.0538	0.386698
	rs473688	1	100492867	G	A	0.928	0.935	0.00799793	0.0159	0.6128	0.00123926	18.6789	-33.6425	-4.91063	0.489994
	rs6849452	4	31216675	A	G	0.735	0.736	0.0178989	0.0085	0.03441	0.0012408	57.7805	-1.88497	1.80421	0.429665
	rs11206973	1	57568923	A	G	0.784	0.79	0.00259663	0.0098	0.7894	0.00124201	52.0665	-15.0611	2.87697	0.276339
	rs12800598	11	70262379	G	T	0.729	0.72	-0.00120072	0.0086	0.8903	0.00124574	58.0022	-0.560686	1.46542	0.393172
	rs6778259	3	153066493	A	G	0.925	0.927	0.00469894	0.0151	0.755	0.00124857	-1.26835	-28.3955	10.7509	0.34226
	rs11801703	1	189825109	T	C	0.734	0.729	-0.002002	0.0093	0.8286	0.00124891	-38.9037	-20.2458	7.79385	0.418481
	rs1324450	6	4011895	C	T	0.941	0.948	0.00400198	0.0167	0.8094	0.0012501	-25.2069	-27.932	8.0643	0.266039
	rs10495567	2	9833804	A	C	0.124	0.128	0.00970278	0.0124	0.4356	0.00125085	-30.7634	5.85598	13.4777	0.417599
	rs705048	2	128551370	C	T	0.177	0.191	-0.012599	0.0104	0.2259	0.00125908	-6.99004	-3.13617	-16.2001	0.148323
	rs978813	12	127778801	T	C	0.293	0.308	0.00370313	0.0086	0.6718	0.0012595	-26.828	-10.091	-13.5425	0.246616
	rs16936241	11	42063362	G	T	0.952	0.956	-0.0272993	0.0192	0.156	0.00126024	56.8654	-6.6826	1.42096	0.232784
	rs2998194	10	126037442	A	G	0.583	0.57	-0.00969686	0.0077	0.2048	0.00126083	-20.5797	-32.275	5.72044	0.402295
	rs2000052	3	194997620	T	C	0.655	0.668	0.00459941	0.0088	0.5984	0.00126195	7.02872	34.8031	6.98993	0.393172
	rs2863733	10	105244565	G	A	0.265	0.26	-0.005103	0.0086	0.5505	0.00126285	-40.2693	-24.0841	-3.9564	0.334609
	rs2174904	4	175120513	A	G	0.877	0.882	-0.002002	0.0122	0.8724	0.00126327	-1.5916	8.55906	-16.1356	0.10977
	rs3760722	19	51357816	T	C	0.891	0.903	-0.0391047	0.0124	0.00157	0.00126472	-24.0665	-29.1689	7.47627	0.178634
	rs4679735	3	154172230	C	T	0.826	0.822	-0.00439966	0.0099	0.653	0.00126728	22.9998	-33.8501	2.81892	0.484403
	rs12543712	8	107054409	C	T	0.943	0.942	0.0121953	0.0179	0.4956	0.0012696	-27.5569	-31.7238	3.1263	0.155091
	rs10926464	1	241512711	C	T	0.108	0.0998	-0.00120072	0.013	0.9272	0.00127889	2.19173	-36.9871	2.56169	0.435845
	rs7512607	1	244195982	T	C	0.921	0.93	0.00950469	0.0157	0.5432	0.0012802	-17.7712	-33.9649	4.45463	0.258976
	rs11198153	10	119609983	A	G	0.839	0.832	-0.00670241	0.0105	0.526	0.00128273	-30.7915	-30.8915	1.66889	0.204532
	rs3780106	8	17472470	A	G	0.961	0.967	-0.0331949	0.0235	0.158	0.00128845	-13.0168	4.23789	-15.8663	0.22837
	rs661985	10	6436034	G	A	0.108	0.106	-0.00080032	0.0125	0.9514	0.00128915	54.4418	7.3923	4.99604	0.354915
	rs2338853	15	31406043	A	G	0.331	0.339	0.00259663	0.0079	0.7415	0.00129208	57.3909	1.08735	-2.81449	0.347852
	rs17070118	4	181748551	C	T	0.809	0.802	0.0134985	0.0099	0.1745	0.0012935	-24.6472	20.403	-12.005	0.409947
	rs17441718	1	83118603	G	T	0.564	0.545	9.9995e-05	0.0076	0.9855	0.00129364	12.5747	25.2726	11.9517	0.341672
	rs2823194	21	16646778	A	C	0.843	0.841	-0.00879859	0.0104	0.3948	0.00129397	56.3551	-6.22373	2.61235	0.363743
	rs7100441	10	121266607	A	G	0.0965	0.0869	0.0125015	0.013	0.3383	0.00129437	-16.1583	3.01459	-15.6352	0.14332
	rs9367178	6	43828477	T	C	0.832	0.83	0.00770028	0.0105	0.4614	0.00129776	-29.3155	-31.4084	-1.63042	0.212478
	rs2249710	9	130325264	T	C	0.474	0.488	-0.0207028	0.0074	0.005176	0.00130143	57.4591	3.64256	2.12213	0.343437
	rs9570962	13	34703891	T	C	0.918	0.922	-0.00719583	0.0142	0.6126	0.00130182	12.4583	16.6112	-14.6774	0.294879
	rs7740243	6	151632968	T	C	0.777	0.768	-0.00800193	0.0099	0.414	0.00130269	-17.6074	-28.2937	9.36606	0.170394
	rs926561	6	151632899	C	T	0.766	0.768	-0.00719583	0.01	0.4734	0.00130269	-17.6074	-28.2937	9.36606	0.170394
	rs1482153	1	99223397	A	G	0.301	0.28	-0.00110061	0.0087	0.8961	0.00130358	45.1751	-17.7109	6.6289	0.438199
	rs2697806	2	233360507	C	T	0.215	0.205	-0.0107981	0.0097	0.2645	0.00130405	-27.647	-30.248	5.12747	0.231607
	rs7176771	15	31823108	C	T	0.858	0.855	0.0155977	0.011	0.1569	0.00130695	-17.5197	35.7517	-3.54152	0.417893
	rs6485479	11	43960386	C	T	0.344	0.346	0.0103958	0.008	0.1923	0.00130884	-12.0758	21.4148	-13.3287	0.153325
	rs6586103	10	89584002	G	A	0.513	0.535	-0.00389759	0.0081	0.6281	0.00131145	-0.617001	30.6494	9.93047	0.252501
	rs17131800	1	83802273	C	T	0.888	0.888	-0.00930314	0.0123	0.4509	0.00131923	-31.5466	-29.7963	-2.96897	0.211006
	rs2279801	12	115134529	A	C	0.638	0.644	-0.00869772	0.0079	0.2666	0.00132076	53.1004	3.67589	6.47673	0.300765
	rs17002564	4	78268226	A	G	0.872	0.875	-0.017604	0.0119	0.1383	0.00132148	-7.32777	29.8157	10.0906	0.276928
	rs7213713	17	13565815	T	C	0.726	0.736	0.00600195	0.0085	0.4809	0.00133019	-20.7284	-31.5736	6.23345	0.40053
	rs471207	18	24355159	G	T	0.815	0.818	-0.014799	0.0097	0.1273	0.00133353	37.5836	14.7722	10.9027	0.448205
	rs2451948	9	109518208	G	A	0.855	0.85	0.018704	0.0109	0.08468	0.00133753	-45.2036	9.32436	8.77338	0.462331
	rs10488671	11	2896783	T	G	0.916	0.911	0.0177024	0.0134	0.1875	0.00134138	-12.5183	16.6007	14.253	0.255444
	rs163566	3	3091964	T	C	0.406	0.407	0.0145043	0.0077	0.06175	0.00134183	54.3426	-10.7341	-2.91667	0.31136
	rs7821625	8	5513248	T	C	0.958	0.962	-0.0138961	0.0196	0.4794	0.00134244	-24.1325	23.0367	10.9504	0.286345
	rs7953403	12	118203596	A	G	0.725	0.744	0.0121953	0.0089	0.1704	0.00134261	-16.3316	36.7994	0.112618	0.379635
	rs1335517	14	58410011	C	T	0.865	0.858	0.00850374	0.0119	0.4772	0.00134621	55.7893	4.56787	-4.37923	0.409947
	rs878087	14	58405524	C	T	0.906	0.909	-0.012599	0.0129	0.3269	0.00134621	55.7893	4.56787	-4.37923	0.409947
	rs12694232	2	212194222	T	C	0.181	0.18	-0.000900405	0.0098	0.9264	0.00134678	-20.2152	-34.6096	0.663266	0.405238
	rs16973313	13	109496813	C	T	0.885	0.884	-0.00460057	0.0117	0.6921	0.0013505	-26.1334	-30.2292	5.68314	0.148617
	rs1022391	2	34751766	A	G	0.441	0.467	0.00129916	0.0083	0.8798	0.00135594	56.4529	-7.5829	0.748222	0.269276
	rs28735054	1	206256359	A	G	0.903	0.907	0.0103958	0.0138	0.4512	0.00135651	51.7235	-3.97259	7.0717	0.38817
	rs6918769	6	104952471	T	C	0.883	0.885	-0.025205	0.012	0.03517	0.00136184	-7.15025	32.6519	8.31241	0.200706
	rs7782821	7	22047694	C	T	0.907	0.916	0.0115036	0.0141	0.4146	0.00136759	-33.0577	-2.23278	13.069	0.488817
	rs17062606	9	79085730	A	G	0.931	0.941	-0.0130042	0.0166	0.4356	0.00136999	-42.0383	5.53164	10.4657	0.454091
	rs4662094	1	14377966	A	C	0.803	0.797	0.0178989	0.0102	0.08069	0.00137889	52.7028	13.3788	4.07417	0.407593
	rs3814455	7	149765	T	C	0.335	0.31	0.0152038	0.0089	0.0869	0.00138261	-27.4811	-29.3822	-5.59458	0.249264
	rs210203	6	33511229	A	G	0.691	0.692	-0.00250313	0.0082	0.7588	0.00138296	40.6329	-5.63791	-11.447	0.26133
	rs11670895	19	13081089	A	G	0.795	0.786	0.0153023	0.0098	0.1195	0.00138539	49.0011	5.67267	-8.65915	0.389935
	rs6802821	3	177528689	A	G	0.877	0.875	-0.0131967	0.0117	0.2577	0.00138748	4.23392	13.3345	-15.4759	0.42319
	rs9490554	6	95857781	T	C	0.862	0.872	0.00330453	0.0112	0.7659	0.00139322	55.0978	1.68282	4.92285	0.303119
	rs2254058	21	19525167	A	G	0.779	0.787	-0.000900405	0.0091	0.9196	0.00139324	-29.0181	-19.6695	-10.6581	0.376692
	rs6675945	1	158902344	T	C	0.758	0.759	0.0228959	0.0094	0.01491	0.00139424	29.7259	14.0487	-13.0356	0.498234
	rs1348968	3	118156545	A	G	0.938	0.939	0.0165031	0.0166	0.3219	0.00139468	55.8763	-6.73727	2.65608	0.219541
	rs2294736	6	9389312	C	T	0.934	0.94	0.017496	0.0158	0.2688	0.00139741	-9.41597	37.3988	-2.80841	0.274279
	rs9349954	6	14645782	C	T	0.863	0.862	0.00840458	0.011	0.4492	0.00139814	-21.7851	-27.5653	8.86916	0.10771
	rs2053681	5	172746086	G	A	0.503	0.496	-0.0142003	0.0076	0.06158	0.0013987	-1.65679	-31.7578	8.52341	0.266333
	rs4234594	3	186117187	T	G	0.179	0.177	0.0103958	0.0095	0.2764	0.00140276	-5.59169	6.9245	-16.0396	0.0582696
	rs12347123	9	13759474	G	T	0.89	0.895	-0.0211011	0.0121	0.08138	0.00140792	55.5026	11.2173	-1.52467	0.482637
	rs7964924	12	26502019	C	T	0.84	0.832	0.0190965	0.0104	0.06706	0.00141018	-24.086	-8.68388	-14.0255	0.215421
	rs6874364	5	53024643	T	G	0.888	0.894	0.0223973	0.0136	0.1005	0.00141032	-34.3976	-22.823	7.95172	0.300177
	rs8124987	20	2378960	A	G	0.876	0.886	-0.015205	0.0116	0.1875	0.0014132	56.0316	-3.80579	3.42421	0.247793
	rs7842036	8	123335465	T	C	0.127	0.122	0.00990082	0.0114	0.3834	0.00141801	18.699	35.715	3.47792	0.485285
	rs7510366	21	42581927	T	C	0.0839	0.0866	0.0204005	0.0153	0.1818	0.00142427	57.5858	4.12023	0.148308	0.386698
	rs4457667	10	120225953	T	C	0.91	0.909	-0.013298	0.013	0.3052	0.00142646	48.9691	11.0276	7.41619	0.449382
	rs12530327	6	93689648	A	G	0.748	0.73	0.0156962	0.0088	0.07518	0.00142706	-1.46122	-0.826714	-16.2971	0.139788
	rs17638021	7	41713865	G	A	0.92	0.924	-0.0303046	0.0153	0.04784	0.0014404	-13.4914	-7.31988	-15.3437	0.0788699
	rs17031657	3	34446738	C	A	0.779	0.774	0.0329995	0.0093	0.0004084	0.00144091	-23.3857	-32.0602	-4.09466	0.41289
	rs6762307	3	149579776	C	T	0.887	0.891	0.026603	0.0126	0.03482	0.00144124	-11.8024	33.9823	6.5693	0.177163
	rs11243818	9	135406494	T	C	0.911	0.907	-0.00979784	0.0131	0.4567	0.00145022	42.1855	10.2245	-10.5932	0.446733
	rs16987875	20	37909375	C	T	0.927	0.937	-0.0152964	0.0148	0.3025	0.00145779	44.4376	-4.65692	-10.2603	0.367863
	rs7152826	14	35862404	A	C	0.472	0.449	0.0139029	0.0079	0.07895	0.00145877	-5.97174	10.2838	-15.6834	0.187463
	rs12078796	1	5643158	T	C	0.951	0.953	0.0537019	0.0193	0.005433	0.00145963	-9.6445	28.8032	10.2635	0.190112
	rs11968152	6	43836930	A	C	0.937	0.948	-0.00559563	0.0176	0.751	0.00146096	-28.8629	-31.2514	-1.57063	0.212184
	rs1316356	3	190657163	C	T	0.666	0.653	0.00960374	0.0078	0.2155	0.00146159	55.6921	-6.54889	2.74458	0.23661
	rs2040755	7	29423930	C	T	0.948	0.961	-0.0041988	0.0208	0.8384	0.00146359	-16.9073	-17.8355	-13.1451	0.491466
	rs2077750	6	35089811	A	G	0.852	0.84	-0.0127003	0.0108	0.2393	0.00146873	-8.71996	26.6563	11.3226	0.0962331
	rs7247004	19	30240852	G	A	0.695	0.683	0.00639948	0.0081	0.428	0.00147528	55.1506	-8.00942	2.76462	0.212772
	rs11741338	5	3770600	A	G	0.853	0.852	0.00639948	0.0107	0.5533	0.00147635	56.7554	-5.72409	-0.30077	0.354032
	rs728849	2	83797177	G	A	0.517	0.516	0.00939572	0.0074	0.201	0.00148093	56.7091	-5.30729	1.08567	0.364921
	rs11997157	8	33672566	G	A	0.964	0.967	0.0109993	0.0217	0.6137	0.00148498	56.6604	-5.10591	1.39106	0.302531
	rs10939515	4	9773296	A	G	0.807	0.813	0.00950469	0.0095	0.3192	0.00148538	23.5336	30.218	7.66594	0.420836
	rs1288344	1	53621345	G	T	0.172	0.175	-0.0183982	0.0098	0.06004	0.00148668	-4.33246	26.6673	11.5379	0.246027
	rs10901548	10	127862914	A	G	0.831	0.832	0.0124028	0.0102	0.2227	0.00149695	-34.5053	-28.0311	2.99623	0.266922
	rs1569836	6	162170039	T	C	0.687	0.696	-0.00270365	0.0094	0.7766	0.00149746	52.5028	-12.1363	-3.74751	0.285462
	rs11942354	4	154264076	G	A	0.827	0.824	0.0018982	0.0099	0.8442	0.00150203	-13.3266	32.1322	7.7583	0.1701
	rs11810038	1	184144995	A	G	0.746	0.75	0.0264959	0.009	0.003056	0.0015021	53.8824	-12.3545	0.748776	0.276633
	rs16861538	1	18414524	G	A	0.931	0.936	-0.0145047	0.0159	0.3611	0.0015021	53.8824	-12.3545	0.748776	0.276633
	rs10062831	5	176161032	C	T	0.836	0.847	0.0108015	0.011	0.3258	0.00150211	57.0154	-4.32947	0.254222	0.261919
	rs505754	18	62894815	G	A	0.855	0.856	0.0199007	0.0107	0.06225	0.00151245	-13.7612	21.0022	-13.0932	0.391407
	rs2235609	20	2378309	T	C	0.104	0.104	-0.00950503	0.0127	0.4528	0.00151518	55.7729	-3.77935	3.40419	0.24691
	rs12497058	3	77479116	G	A	0.753	0.746	-0.00180162	0.0086	0.8374	0.00151794	56.448	-6.2232	-0.837755	0.288405
	rs2766641	20	52138918	A	C	0.412	0.413	-0.00680309	0.0076	0.3686	0.00152239	-13.8445	-8.17978	15.2266	0.471748
	rs11733669	4	86726729	C	T	0.901	0.898	0.012699	0.0123	0.3037	0.00152247	-13.2833	-35.787	0.457893	0.373455
	rs12321961	12	124664902	A	G	0.723	0.72	0.00809713	0.0082	0.3232	0.0015262	-9.51047	27.3741	10.8851	0.10153
	rs17133441	11	74484349	G	A	0.937	0.938	-0.0031951	0.0155	0.835	0.00152904	-35.3145	-5.42711	-12.0944	0.352855
	rs694388	9	135957452	A	G	0.633	0.618	0.00560427	0.0079	0.4761	0.00153141	-10.8006	5.51332	-15.764	0.0779871
	rs6454911	6	93473885	G	T	0.788	0.779	-0.0157026	0.0093	0.09091	0.00153264	-34.6168	-25.2178	6.05761	0.341083
	rs7775672	6	144157093	A	G	0.684	0.7	0.00950469	0.0083	0.2505	0.00153956	-11.4603	9.40335	-15.4162	0.137139
	rs4465588	15	92295863	A	G	0.814	0.818	0.0057037	0.0111	0.6076	0.00154532	-9.77361	-3.91512	-15.7865	0.0859329
	rs2138930	10	15383768	A	G	0.119	0.119	0.0147014	0.0125	0.2396	0.00154664	-35.5869	-26.936	3.60007	0.282813
	rs7127399	11	124461274	A	G	0.654	0.658	0.0379025	0.008	2.058e-06	0.00155261	-33.1858	-4.86203	12.7185	0.498529
	rs1925265	10	119604938	G	A	0.627	0.619	0.0140015	0.0083	0.09374	0.00155508	-30.0334	-30.5991	1.76347	0.205121
	rs2744718	1	22523727	T	C	0.209	0.2	9.9995e-05	0.0093	0.9894	0.00155526	-29.4537	-21.7726	9.77739	0.233961
	rs183048	6	157892853	A	G	0.128	0.12	0.018596	0.0114	0.1036	0.00155557	-7.83717	9.55088	-15.6033	0.0582696
	rs2057859	8	5507168	T	G	0.844	0.843	0.0135971	0.0105	0.1939	0.00155586	-19.7746	13.1774	13.9969	0.437905
	rs2345065	7	132978674	A	G	0.945	0.954	-0.0062998	0.0172	0.7139	0.0015573	-15.1103	-11.4721	-14.5747	0.258387
	rs911294	14	94320983	T	C	0.131	0.141	-0.0266007	0.0108	0.01419	0.00156176	-24.1345	-28.3027	7.57296	0.131842
	rs13174140	5	43863579	T	C	0.919	0.932	-0.00120072	0.0147	0.933	0.00156395	-11.6631	28.3078	-10.4942	0.185109
	rs2910798	5	37735849	A	G	0.0918	0.067	-0.0275048	0.0173	0.1126	0.00157156	56.4876	-5.66434	-0.6994	0.355798
	rs6559443	9	81647793	A	C	0.676	0.687	0.0030952	0.0081	0.7001	0.00157416	-5.13273	-28.5054	10.17	0.313714
	rs17037847	4	159893700	A	G	0.695	0.686	-0.00959589	0.0081	0.2331	0.00157745	-26.5107	-32.0626	1.41851	0.276339
	rs683908	3	59779258	C	A	0.797	0.788	0.0280042	0.01	0.00499	0.00157803	-15.9178	-34.9751	-1.56132	0.324897
	rs4569931	6	75752445	A	G	0.867	0.872	0.00489799	0.011	0.6532	0.0015786	-13.5245	32.6478	7.20831	0.156857
	rs3745337	19	17107825	A	G	0.617	0.615	-0.0113036	0.0077	0.1422	0.00157948	-3.56254	27.2789	11.208	0.172749
	rs12476050	2	30525827	T	C	0.531	0.518	0.0034042	0.0083	0.6796	0.00158594	49.1366	7.83192	7.75015	0.44379
	rs17097460	10	120063661	A	G	0.88	0.883	0.00819632	0.0114	0.4728	0.00159081	-8.32542	17.5037	-14.3112	0.137434
	rs231706	4	2693979	G	A	0.933	0.947	0.0243999	0.0181	0.1787	0.00159207	-13.7706	-35.1747	-2.18608	0.470571
	rs13260765	8	35423882	A	G	0.911	0.915	-0.00110061	0.0144	0.937	0.00160575	-19.4365	-9.01425	-14.4356	0.153914
	rs17805060	5	151610508	G	A	0.734	0.738	0.00809713	0.0092	0.3749	0.00161094	-13.3226	35.8179	3.63321	0.327546
	rs877872	1	158026290	G	A	0.798	0.794	0.00149888	0.0097	0.8752	0.00161535	12.2858	-32.6427	6.73165	0.4897
	rs2784623	9	10479816	G	A	0.72	0.727	0.0018982	0.0089	0.8277	0.00161571	-27.1856	27.9164	-7.6502	0.489111
	rs7676684	4	115413527	C	T	0.504	0.493	0.00770028	0.0074	0.303	0.00161839	-7.286	25.0665	11.905	0.0915244
	rs2064677	20	41174693	T	C	0.862	0.864	-0.016902	0.0107	0.1146	0.00162401	-37.26	-23.4662	5.88469	0.291348
	rs12642608	4	26911000	C	T	0.564	0.564	-0.004902	0.0075	0.5173	0.00162497	-10.5969	-34.4968	-4.3673	0.498234
	rs4779536	15	31787108	G	A	0.675	0.684	-0.00790113	0.008	0.3244	0.0016263	-2.06711	36.0507	-5.49497	0.461448
	rs6693689	1	44511409	C	A	0.782	0.781	-0.0034961	0.0089	0.6975	0.00162847	-8.09037	24.8473	11.9304	0.0779871
	rs12444053	16	73162787	T	G	0.766	0.752	0.00860289	0.0096	0.3724	0.00163087	-16.4775	-3.31052	-15.2432	0.238964
	rs1408604	13	105987521	C	T	0.876	0.892	-0.00599795	0.0121	0.6165	0.00163441	-10.3334	8.8504	-15.4738	0.0906416
	rs6487954	12	31139269	T	C	0.935	0.942	-0.00719583	0.0159	0.6499	0.00163662	-27.4164	-31.2828	2.49472	0.175986
	rs3746120	19	3753769	T	C	0.617	0.611	0.0071047	0.0076	0.3526	0.00166422	-47.6404	-12.354	5.92109	0.451148
	rs10038069	5	31215770	A	G	0.661	0.658	-0.0140989	0.0079	0.07256	0.00166485	-0.931763	7.46795	-15.9178	0.314008
	rs11667369	19	56790608	T	C	0.564	0.542	0.0198026	0.0077	0.01051	0.0016692	-34.5144	-13.052	11.1055	0.382872
	rs8070378	17	11194504	A	C	0.0842	0.0811	0.0221039	0.0148	0.1363	0.00167118	-9.35354	31.7798	8.27699	0.286345
	rs17005685	3	69413876	T	C	0.839	0.845	0.0452984	0.0103	1.073e-05	0.00167245	-28.6927	-31.1531	0.474482	0.206886
	rs2824674	21	19536385	T	G	0.865	0.86	0.00789872	0.0111	0.4755	0.00167693	-27.7925	-19.6906	-10.6142	0.382872
	rs1550816	5	60847019	C	T	0.549	0.555	-0.0102019	0.0075	0.1728	0.00167783	-13.4382	-29.9135	8.4624	0.221012
	rs4906913	15	27052528	C	T	0.808	0.805	0.00550482	0.0096	0.5689	0.00167846	-18.7916	-28.5166	8.49684	0.131548
	rs7691160	4	26457487	T	G	0.206	0.191	-0.0244976	0.0094	0.009019	0.0016801	-29.3646	-18.682	-10.6024	0.376692
	rs12614770	2	80697773	T	C	0.654	0.658	-0.0122953	0.0082	0.1333	0.00168459	-30.1372	-26.1803	6.97537	0.220129
	rs12259522	10	120053399	A	G	0.837	0.831	-0.000300045	0.0101	0.9773	0.00168473	-8.32581	17.5301	-14.2318	0.137728
	rs9348837	6	11242686	A	G	0.807	0.817	-0.00170145	0.0109	0.874	0.00168913	55.7548	-6.27329	1.61736	0.24691
	rs325435	12	32519947	T	C	0.9	0.904	0.0282959	0.0135	0.03631	0.00169296	-34.1112	28.3808	-3.80593	0.419364
	rs7963292	12	62283108	A	G	0.688	0.694	0.00819632	0.008	0.3054	0.00169299	46.1308	-14.6212	6.83591	0.351089
	rs2204785	12	54288652	T	C	0.155	0.148	0.00499749	0.0132	0.7069	0.0016932	-32.2479	-8.60055	12.4135	0.443202
	rs7591761	2	3479737	A	G	0.898	0.906	-0.0122042	0.0126	0.3349	0.00169361	55.1976	-8.44088	0.98499	0.278693
	rs1389189	10	105486077	G	A	0.721	0.731	0.00479847	0.0084	0.5678	0.00169917	-13.4682	12.591	-14.7507	0.136845
	rs9874392	3	73335801	T	C	0.939	0.945	0.00039992	0.0168	0.9799	0.00169971	-25.5134	-26.275	8.33886	0.330194
	rs12594338	15	86669220	T	G	0.904	0.906	0.00239712	0.0129	0.8533	0.00169979	-22.878	-32.7912	2.43784	0.379635
	rs12290501	11	56299566	C	T	0.848	0.858	-0.000700245	0.0115	0.9514	0.00170262	-25.153	-29.4745	6.06107	0.141554
	rs7784261	7	144835036	T	C	0.78	0.773	0.0116024	0.0089	0.1918	0.00170704	52.4011	-4.15469	-6.14329	0.31754
	rs1867088	17	47534574	G	A	0.552	0.53	0.00159872	0.0079	0.8411	0.00170902	55.0418	-9.03102	0.146882	0.248381
	rs10209593	2	237695644	A	G	0.951	0.951	-0.00260339	0.0177	0.8817	0.00171049	2.00303	16.2432	-14.75	0.273396
	rs320026	1	49081323	A	G	0.139	0.137	-0.00270365	0.0115	0.8169	0.00171636	-8.74905	2.10449	-15.862	0.0909358
	rs12376072	9	90364705	G	A	0.915	0.92	0.0133011	0.0153	0.3845	0.00171915	-12.1533	36.9104	-0.823306	0.243084
	rs12595720	15	56324451	C	T	0.805	0.806	0.00669752	0.0102	0.5115	0.00172041	56.1997	-5.38604	0.544859	0.266039
	rs8103484	19	14538620	T	C	0.538	0.553	-0.00780034	0.0085	0.3613	0.00172061	-15.4821	-28.4944	9.02102	0.159506
	rs1876899	10	1200445	A	C	0.208	0.212	0.0160997	0.0091	0.07552	0.00172301	-8.24106	17.4975	-14.2147	0.138022
	rs1468784	7	29523049	A	G	0.147	0.156	-0.00230265	0.0111	0.8393	0.00172344	-27.7089	-16.6768	-11.5415	0.217481
	rs2296189	13	28893642	G	A	0.806	0.814	-0.0166986	0.0099	0.09113	0.00172434	-27.3294	-31.4982	1.33553	0.326368
	rs10520769	15	95382263	T	C	0.759	0.751	0.00939572	0.0087	0.2798	0.0017258	54.7141	-5.69285	3.51558	0.283108
	rs1468286	7	26418709	G	T	0.564	0.572	0.00330453	0.0077	0.6663	0.00172589	-10.7969	1.19078	-15.7428	0.0974102
	rs9854746	3	69327634	G	A	0.214	0.212	0.012304	0.0093	0.186	0.00172634	-17.5469	-5.7314	-14.9025	0.152737
	rs10905941	10	11438205	T	C	0.429	0.428	-0.00849599	0.0076	0.2622	0.00173133	-22.6689	-13.8398	-13.104	0.218364
	rs11769955	7	26654106	G	A	0.9	0.894	0.0188021	0.0124	0.1293	0.0017318	-25.9689	-26.0605	8.30512	0.174514
	rs13014895	2	30540833	C	T	0.89	0.893	0.00590255	0.012	0.6245	0.00173519	49.223	7.40462	7.56613	0.444968
	rs10740220	10	67790146	G	T	0.209	0.204	-0.00359646	0.0091	0.6958	0.00173726	-27.9891	32.3383	1.14267	0.437905
	rs17112076	10	98469693	T	C	0.822	0.818	0.00600195	0.0097	0.5314	0.00173838	-26.4659	-24.4398	9.06974	0.227781
	rs11823867	11	72195404	G	T	0.696	0.671	0.0294035	0.0083	0.0004194	0.00174612	-13.9526	26.8523	10.462	0.16392
	rs760168	21	41386931	C	T	0.7	0.694	-0.00879859	0.0084	0.2927	0.00175113	36.865	-4.71588	-12.1688	0.275456
	rs2134195	21	18572802	G	A	0.869	0.866	0.00620074	0.0118	0.5979	0.00175881	2.15523	-0.242798	-16.091	0.0891701
	rs17797117	14	87028894	G	A	0.942	0.944	-0.00589736	0.018	0.7445	0.00175935	34.0727	-6.15413	-12.6583	0.280165
	rs11583096	1	68373757	G	T	0.72	0.71	-0.00979784	0.0083	0.2338	0.00175984	54.7222	-4.43488	3.78089	0.231901
	rs17712087	8	72244775	A	G	0.813	0.807	0.0034042	0.01	0.7366	0.00176152	-6.33233	29.5388	9.78694	0.243673
	rs13263137	8	111277112	G	A	0.846	0.839	0.00129916	0.0105	0.9034	0.00176195	54.7386	-9.3925	0.460364	0.385815
	rs759820	19	30241422	A	G	0.241	0.235	-0.00210221	0.0089	0.8144	0.0017717	54.4647	-7.8987	2.73003	0.211595
	rs7962560	12	43287688	C	T	0.544	0.554	0.00819632	0.0075	0.272	0.00178147	-36.0728	-25.9193	3.88851	0.368158
	rs6017030	20	42026425	A	G	0.898	0.9	-0.0202027	0.0135	0.1349	0.00178193	-20.9741	-28.4775	7.92996	0.237787
	rs1453862	15	48141341	C	T	0.377	0.394	-0.0102019	0.0078	0.1901	0.00178726	-11.6951	34.0035	5.95824	0.276339
	rs6750398	2	236018682	C	T	0.734	0.742	-0.010505	0.0085	0.2176	0.00179033	3.33434	2.50232	-16.0623	0.0773985
	rs17780885	17	70919212	C	T	0.823	0.817	0.0034042	0.0105	0.7491	0.00179253	-6.55953	2.17638	-15.9139	0.125368
	rs10924161	1	245454615	A	G	0.513	0.513	0.0125015	0.0075	0.094	0.00180109	-24.4299	-30.935	-4.2193	0.483225
	rs10249837	7	89368806	G	A	0.632	0.643	0.00330453	0.0078	0.6744	0.00180286	-11.0603	5.03285	-15.5811	0.0815185
	rs1954195	14	86978489	C	T	0.103	0.0952	-0.00250313	0.0125	0.8414	0.00180311	40.7943	-15.8563	-8.66015	0.41289
	rs1931144	10	85471106	C	T	0.903	0.9	0.0106036	0.0136	0.4348	0.00180562	-37.1997	-25.9128	2.71574	0.315185
	rs9418834	10	128871301	T	C	0.416	0.411	-0.00849599	0.0077	0.2745	0.00180588	-25.2336	-9.36812	-13.429	0.303414
	rs11068792	12	118492630	T	C	0.872	0.88	0	0.0126	0.9998	0.00180651	-27.4818	25.824	8.35449	0.452325
	rs2424126	20	18232956	C	T	0.132	0.119	0.0114047	0.0123	0.3528	0.00180716	-17.882	32.8669	5.71634	0.298705
	rs11621526	14	65634797	A	G	0.163	0.161	-0.0133994	0.0101	0.1834	0.00180804	-21.9676	-27.6405	8.22566	0.111536
	rs12029065	1	48018869	A	G	0.967	0.969	0.0139029	0.0217	0.5214	0.00181337	56.2165	-4.60083	-0.319281	0.278399
	rs4762075	12	65620549	T	C	0.693	0.675	0.00269636	0.0085	0.7498	0.00181511	43.7886	-22.3509	-2.40498	0.444085
	rs6078061	20	11079205	G	A	0.193	0.191	0.000499875	0.0095	0.961	0.00181678	-39.2221	-0.564389	11.1216	0.414656
	rs12456408	18	9357576	C	T	0.698	0.707	-0.00640044	0.0089	0.4726	0.00181912	-25.5801	-31.5136	-2.49745	0.270453
	rs12002964	9	72397011	T	C	0.704	0.682	0.00950469	0.0083	0.2519	0.00182274	-9.58121	28.7975	9.8763	0.239258
	rs17127410	8	18749120	G	A	0.875	0.874	0.0101978	0.0117	0.3818	0.00182905	54.5769	-8.15242	-2.26063	0.255444
	rs17188689	18	23359137	G	A	0.959	0.959	-0.00210221	0.0191	0.912	0.00183149	-8.28096	-29.4595	9.13451	0.213361
	rs12651414	4	175126378	A	C	0.7	0.707	-0.00999983	0.0083	0.2253	0.00183262	-1.51157	8.31153	-15.7315	0.105062
	rs1885832	20	41402981	A	C	0.852	0.85	-0.00790113	0.0113	0.4859	0.00183377	53.9483	-6.61179	3.80462	0.281342
	rs11586529	1	111532437	A	G	0.903	0.9	-0.0214995	0.0131	0.1005	0.0018374	6.3907	28.2479	10.4894	0.456445
	rs1345089	12	46543499	A	G	0.799	0.796	-0.00559563	0.0095	0.551	0.0018497	-29.1742	-30.527	-1.00569	0.23455
	rs4667682	2	172127920	T	C	0.796	0.795	-0.010505	0.0094	0.2665	0.00185078	-34.2314	-24.3405	-6.0668	0.295174
	rs11584269	1	48013721	T	C	0.82	0.817	-0.00830439	0.01	0.4053	0.00185165	56.1366	-4.58494	-0.319144	0.278105
	rs7799805	7	24480963	A	G	0.93	0.942	-0.005103	0.0154	0.7428	0.00185401	-21.2402	-27.6183	8.3476	0.229253
	rs8029928	15	48034025	T	C	0.759	0.765	0.00410158	0.0089	0.6485	0.00185445	-0.477499	-0.630253	-16.0172	0.147145
	rs1006286	10	119519010	G	T	0.902	0.907	-0.00040008	0.0134	0.9782	0.00185882	-29.8242	-30.1667	1.60774	0.227192
	rs6722279	2	11641853	T	G	0.442	0.441	-0.00650109	0.0078	0.4034	0.00186019	-23.2354	-31.867	3.59443	0.283108
	rs12486220	3	194975720	A	G	0.923	0.938	-0.0208968	0.0154	0.175	0.00186354	-19.4609	-29.9122	-6.8054	0.493231
	rs6951046	7	78372798	T	C	0.411	0.412	0.0227981	0.0075	0.002293	0.00186747	-14.225	-26.8692	9.93951	0.188935
	rs16892408	5	60848185	T	C	0.914	0.912	0.0285972	0.0137	0.03643	0.00186762	-13.3071	-29.6984	8.39089	0.220424
	rs6764468	3	190282197	G	A	0.355	0.34	0.00449986	0.008	0.5738	0.00187674	56.3678	-2.64304	-0.958881	0.304297
	rs6701031	1	96975515	C	T	0.597	0.609	-0.0037972	0.0077	0.626	0.00187872	43.7728	-2.88757	-10.1974	0.316657
	rs9533537	13	44166876	C	T	0.916	0.92	-0.0104039	0.0148	0.4816	0.00187996	-15.7339	-33.2475	4.56496	0.467334
	rs2043356	10	127270143	A	G	0.34	0.353	-0.00170145	0.0081	0.8312	0.00188364	-4.75082	24.9099	11.8584	0.112419
	rs11576345	1	22704634	G	T	0.939	0.945	-0.0133994	0.0174	0.4403	0.00188555	-14.0311	-4.6437	-15.2075	0.17834
	rs9507386	13	25222187	T	C	0.872	0.877	-0.0122042	0.0121	0.3117	0.00188635	53.9659	-7.04084	-3.61987	0.399058
	rs300974	5	119869763	G	A	0.219	0.205	-0.00220242	0.0095	0.8168	0.00188732	-40.147	-21.8658	4.87585	0.329017
	rs3917710	1	169584521	C	T	0.771	0.756	-0.0114048	0.0094	0.2261	0.00188748	30.6546	-28.5535	4.851	0.35256
	rs3917715	1	169583310	C	T	0.946	0.946	-0.0310986	0.0177	0.07879	0.00188748	30.6546	-28.5535	4.851	0.35256
	rs12679412	8	72242605	T	C	0.29	0.295	-0.0101008	0.009	0.2586	0.00189489	-5.9139	29.469	9.71625	0.242496
	rs11036673	11	42083016	G	A	0.918	0.916	-0.0187955	0.0134	0.1599	0.00189507	55.3625	-4.57965	2.41107	0.245438
	rs4720404	7	41776699	G	A	0.233	0.22	0.00939572	0.0089	0.2902	0.00189554	-13.9695	-8.2714	-14.8713	0.0782813
	rs9370754	6	14560915	A	G	0.893	0.898	-0.0343016	0.0125	0.006101	0.0018959	37.3532	14.2151	10.5094	0.347852
	rs11697646	20	57073849	C	T	0.749	0.745	0.0118989	0.0093	0.2009	0.00189804	-22.5151	-26.8662	8.47602	0.120659
	rs11259756	10	47634190	C	T	0.721	0.711	0.0111971	0.0092	0.2236	0.00189893	4.68227	-34.8456	4.54568	0.494408
	rs11061393	12	131709245	A	G	0.872	0.876	-0.0138961	0.0119	0.2415	0.00190116	-12.6976	31.9128	-7.79052	0.415833
	rs2274410	13	95860288	C	A	0.397	0.38	0.00079968	0.0077	0.9122	0.00190867	54.9104	-7.20152	1.75981	0.254562
	rs17155929	5	103216823	C	T	0.965	0.974	-0.0176956	0.0243	0.4666	0.00190958	32.1113	-21.1644	9.28468	0.495586
	rs7972757	12	10546140	G	A	0.862	0.868	-0.0122042	0.0108	0.259	0.00191422	-2.1602	12.9348	-15.1354	0.359918
	rs4668380	2	172128676	T	C	0.194	0.193	0.0270021	0.0103	0.008466	0.00191574	-34.2345	-24.2621	-6.02267	0.295468
	rs2596198	15	33682096	A	G	0.137	0.137	-0.0114958	0.0116	0.3236	0.00191694	-21.0408	-30.0269	6.51815	0.156268
	rs1031170	3	106160503	C	T	0.903	0.903	-0.00520351	0.0132	0.6912	0.00192583	46.1487	-20.5086	-1.33128	0.389641
	rs12594056	15	93931949	T	C	0.784	0.78	0.0138043	0.0092	0.1331	0.00192982	-4.04083	14.4367	-14.842	0.128016
	rs12632101	3	10617478	C	T	0.692	0.705	-0.0252973	0.0083	0.002229	0.00192995	46.2364	-20.3998	-1.37904	0.388758
	rs11150946	18	74074707	C	T	0.512	0.518	0.0194987	0.0079	0.01421	0.00193165	-38.6045	-15.8271	8.78535	0.462625
	rs590218	18	74069883	G	A	0.192	0.169	0.00119928	0.0112	0.912	0.00193165	-38.6045	-15.8271	8.78535	0.462625
	rs690191	18	74078079	C	T	0.793	0.801	-0.0180011	0.0099	0.07072	0.00193165	-38.6045	-15.8271	8.78535	0.462625
	rs690378	18	74081272	G	A	0.141	0.125	-0.0105959	0.0116	0.3604	0.00193165	-38.6045	-15.8271	8.78535	0.462625
	rs1080648	5	4390768	A	G	0.393	0.375	-0.00650109	0.0082	0.424	0.00193997	-11.2131	28.4425	-10.0871	0.189229
	rs2301128	11	114167999	A	G	0.835	0.83	-0.00220242	0.0109	0.8396	0.00194442	-17.0427	28.9975	8.69259	0.23661
	rs10021805	4	86517054	G	A	0.873	0.873	-0.0127003	0.0125	0.3091	0.00194788	10.5826	-35.3613	2.33872	0.452619
	rs631708	6	93895592	T	C	0.772	0.768	-0.023801	0.0091	0.008566	0.00194825	-8.85336	36.8416	-1.99946	0.272219
	rs4792124	17	11201111	C	T	0.718	0.699	0.0238044	0.0083	0.004156	0.00194876	0.641892	29.8614	9.65719	0.34432
	rs3853474	5	141816555	T	C	0.592	0.592	0.0114047	0.0077	0.1395	0.00194907	-9.84338	33.1119	6.83229	0.202472
	rs10457069	6	148667901	A	G	0.823	0.83	-0.00780034	0.0098	0.4225	0.00195171	-42.9699	-4.22835	9.55867	0.499706
	rs8020475	14	65654008	C	T	0.912	0.911	0.0160997	0.0142	0.258	0.00195756	-21.4985	-27.1892	8.4392	0.110065
	rs1903882	10	67846573	C	T	0.932	0.935	0.0082955	0.0152	0.5853	0.00196742	-26.0874	32.0086	-3.29084	0.465568
	rs4435601	3	147842614	G	T	0.84	0.836	0.00649884	0.0101	0.5167	0.00197007	-16.5	-13.3515	-13.8087	0.225132
	rs1038104	16	7165413	C	T	0.889	0.905	0.0010994	0.013	0.9342	0.00197056	-15.2659	-29.5389	8.08251	0.286933
	rs17138545	10	16442938	C	T	0.958	0.957	-0.00670241	0.0191	0.7242	0.00197096	-23.6683	-9.65143	13.6275	0.258093
	rs11667229	19	49456001	T	C	0.472	0.465	0.00330453	0.008	0.6814	0.00197549	-27.9241	-30.6496	2.06219	0.321071
	rs2568465	2	32861950	T	C	0.351	0.347	-0.00589736	0.0079	0.4532	0.00197709	-39.8995	-24.4122	-0.00858479	0.392878
	rs9633706	10	98382303	A	G	0.253	0.243	-0.00940408	0.0087	0.2803	0.0019793	52.9174	-12.0546	0.597429	0.249559
	rs3917709	1	169584545	A	G	0.914	0.915	0.0106036	0.0137	0.4389	0.00198595	30.352	-28.5143	4.85759	0.351089
	rs10914555	1	32879586	C	T	0.872	0.881	0.00870203	0.0125	0.4881	0.00198789	11.8679	-2.19069	-15.6067	0.144202
	rs11835066	12	109844678	C	A	0.939	0.944	-0.0216016	0.0174	0.2146	0.00199122	-9.53551	28.2297	10.0145	0.185109
	rs1583732	4	161320477	T	G	0.63	0.631	0.014997	0.0076	0.04908	0.00199214	-30.7456	-26.7832	5.74743	0.216009
	rs563654	10	98478449	T	C	0.886	0.894	0.0030952	0.0123	0.8005	0.00199734	-25.9282	-24.409	8.93482	0.229841
	rs11771208	7	56197526	T	C	0.645	0.626	0.0204005	0.0081	0.01158	0.00199862	-19.2226	3.49259	14.7559	0.460565
	rs1593705	2	49816534	A	G	0.341	0.32	-0.0144032	0.0082	0.07892	0.00200228	-30.1891	-28.0444	4.72797	0.208358
	rs11185689	9	137142353	C	T	0.792	0.787	-0.00769957	0.0094	0.4097	0.00200232	53.922	-9.84824	0.955638	0.22631
	rs2070856	20	23731412	A	G	0.872	0.875	-0.00660174	0.0111	0.5499	0.00200713	54.3177	5.16621	3.84199	0.466745
	rs7543669	1	180242659	T	G	0.767	0.782	-0.00950503	0.0092	0.2982	0.00200994	56.4257	0.290827	0.0812813	0.374632
	rs4745073	9	73834004	T	C	0.552	0.538	0.0082955	0.0074	0.2655	0.00200995	-34.6826	-13.7322	10.5847	0.388464
	rs8072158	17	11251001	T	C	0.897	0.897	0.0109993	0.0131	0.4023	0.00201293	-8.44373	34.3795	5.71341	0.292525
	rs11922577	3	23990241	G	A	0.763	0.767	-0.0234017	0.0089	0.008248	0.00201564	-30.8006	-29.447	-1.33457	0.253679
	rs3824476	9	89279512	T	C	0.697	0.679	0.0116024	0.008	0.1482	0.00201782	-46.8261	-10.1206	6.65153	0.47528
	rs12050717	15	52598531	T	C	0.925	0.932	-0.00020002	0.0151	0.9887	0.00201934	45.9488	-20.7016	-0.109765	0.451736
	rs12714004	2	80739354	C	T	0.647	0.639	0.000499875	0.0083	0.9495	0.00201974	-31.8697	-20.8104	9.00594	0.241907
	rs2959579	8	70616633	A	G	0.929	0.934	0.00249688	0.0146	0.8666	0.00202047	1.1037	4.71542	-15.8696	0.0959388
	rs1889371	14	96660006	T	C	0.356	0.378	-0.00739729	0.0082	0.3688	0.00202928	-31.227	3.51782	12.864	0.44379
	rs9609552	22	32835459	T	C	0.9	0.895	0.0222995	0.0131	0.08812	0.00203016	-12.567	19.1594	13.0934	0.288405
	rs4857399	3	98250215	C	A	0.831	0.826	0.0128965	0.0101	0.2018	0.00203058	-15.7009	-4.39219	-14.9881	0.114185
	rs4707954	6	72590002	G	A	0.395	0.388	0.0082955	0.0076	0.2786	0.00203936	-12.278	28.5733	9.51448	0.155974
	rs17019249	2	80728426	C	T	0.812	0.821	-0.00160128	0.0111	0.8848	0.00203957	-31.879	-20.6158	9.06847	0.242201
	rs3731872	2	219520895	C	T	0.935	0.946	0.0071047	0.0157	0.6503	0.00204316	45.1652	-4.1158	-9.41965	0.24485
	rs2076051	22	32831809	G	A	0.956	0.961	-0.00869772	0.0196	0.6578	0.00204427	-12.5372	19.1993	13.0757	0.287816
	rs2905495	11	60841281	G	T	0.146	0.116	0.0030952	0.0125	0.8072	0.00204752	-31.0844	-29.1727	1.95777	0.292525
	rs7796835	7	5441337	T	C	0.184	0.188	0.00659818	0.011	0.5509	0.00204819	-1.40817	-31.2688	8.03299	0.287522
	rs12550668	8	11579954	G	A	0.533	0.503	0.00990082	0.0084	0.2366	0.00205066	-9.18643	2.99294	-15.6164	0.0570924
	rs3810857	5	611753	T	C	0.92	0.922	-0.00180162	0.0138	0.897	0.00205339	-13.28	30.0408	-8.81839	0.352266
	rs6796621	3	108570300	G	A	0.934	0.932	-0.013298	0.0154	0.3891	0.00205549	-32.3462	-28.7028	1.37165	0.401413
	rs7516699	1	49098326	G	A	0.888	0.909	-0.0199986	0.0133	0.1316	0.00205757	-8.64296	2.49044	-15.652	0.0912301
	rs1042048	11	6293210	G	A	0.731	0.735	-0.0201007	0.0092	0.02811	0.00206275	-9.61833	-7.01428	-15.2143	0.138905
	rs16880821	6	72011086	T	C	0.918	0.919	-0.017604	0.0136	0.1978	0.00206531	-13.8812	33.7013	-5.73063	0.27369
	rs2917454	10	78892415	C	T	0.781	0.797	0.0177024	0.0132	0.1804	0.00206755	55.3428	-4.55487	-1.89336	0.266627
	rs2776341	21	42490274	C	A	0.505	0.498	0.0132025	0.0077	0.08589	0.00207285	-19.1121	30.8069	-7.17385	0.251324
	rs10127575	1	18274304	A	G	0.848	0.855	-0.0176956	0.0105	0.09097	0.00207748	-1.90734	24.1234	12.0877	0.122425
	rs1443504	12	54316307	G	T	0.235	0.22	0.00320486	0.0091	0.7228	0.00208167	-26.4321	-12.8569	12.5746	0.221307
	rs4453257	11	79814276	T	C	0.694	0.703	-0.00470103	0.0083	0.5681	0.002085	-27.9914	-29.9209	-2.94903	0.178929
	rs6108695	20	10743024	G	T	0.5	0.486	0.0115036	0.0074	0.119	0.00209473	42.7637	0.175976	-10.4853	0.48146
	rs1530113	4	178048456	T	C	0.0508	0.0407	0.012304	0.0187	0.5105	0.00210262	-18.9541	-12.3583	13.7546	0.25721
	rs12511584	4	40977934	C	T	0.889	0.885	0.0330962	0.0119	0.005337	0.00210615	-26.9798	-30.4601	2.96471	0.182755
	rs1982841	9	87686259	C	T	0.858	0.861	0.0183997	0.0113	0.1024	0.0021085	-33.6415	-27.87	1.65437	0.311065
	rs3860112	5	134893439	T	C	0.591	0.58	-0.00680309	0.0079	0.3894	0.00210866	-13.7125	34.8439	3.86534	0.164803
	rs278949	4	40461712	G	A	0.329	0.342	-0.015002	0.0085	0.07919	0.00211832	-23.8216	-31.9469	2.09318	0.195703
	rs11084901	19	1535945	T	C	0.387	0.385	0.00560427	0.008	0.4805	0.002119	21.0751	-2.47989	-14.7545	0.3402
	rs10496817	2	140063148	G	A	0.893	0.885	0.001998	0.0121	0.8677	0.00212865	10.3023	8.33804	-15.3638	0.227487
	rs4134457	19	15014719	A	G	0.43	0.44	-0.00020002	0.0079	0.9769	0.00213236	-14.6692	28.6841	9.05999	0.223955
	rs12144309	1	114315493	T	C	0.839	0.836	0.00990082	0.0103	0.3362	0.0021375	-6.63969	10.6485	-15.1609	0.172749
	rs6074180	20	10729281	A	G	0.586	0.581	0.0152038	0.0078	0.05076	0.00213851	42.6753	0.188112	-10.4784	0.481165
	rs1047266	8	22900701	A	G	0.896	0.896	-0.00719583	0.0129	0.576	0.00214183	-19.1003	-8.59551	-14.1624	0.167746
	rs7002201	8	2290039	A	G	0.117	0.114	0.020998	0.0124	0.08857	0.00214183	-19.1003	-8.59551	-14.1624	0.167746
	rs3846243	4	161292814	A	G	0.724	0.715	0.00799793	0.0083	0.3369	0.00214749	-30.7828	-26.7243	5.53464	0.216598
	rs1858124	2	22611482	C	T	0.376	0.402	-0.0393959	0.008	7.813e-07	0.00217297	-31.8159	5.16549	-12.5507	0.34844
	rs6074184	20	10742290	T	C	0.87	0.867	-0.0107981	0.0117	0.356	0.00218084	42.588	0.201184	-10.4729	0.480871
	rs12807809	11	124606285	C	T	0.809	0.808	0.0329027	0.0094	0.0004714	0.00218356	-33.5803	-3.75592	12.2034	0.492054
	rs2479836	9	78327006	A	C	0.47	0.486	-0.0149005	0.0076	0.04914	0.00219059	-10.5821	15.4685	-14.1684	0.0882872
	rs376456	11	16865033	T	C	0.323	0.321	0.0119977	0.008	0.136	0.00219455	-6.31801	-2.13467	-15.6356	0.0844614
	rs2689897	6	124585162	G	A	0.737	0.743	0.0329995	0.0086	0.0001159	0.00219869	51.2538	-10.7165	4.04634	0.31136
	rs17287854	7	24148444	G	T	0.899	0.896	0.0010994	0.0125	0.9327	0.0022042	30.3196	9.14783	-13.016	0.40671
	rs3739719	9	104169089	A	G	0.704	0.694	0.00639948	0.0084	0.4411	0.00220629	-25.6235	32.6119	-0.985701	0.398175
	rs17037864	4	159894391	A	G	0.845	0.845	-0.0130042	0.0105	0.2161	0.00220762	-19.1301	-33.0846	2.4907	0.364921
	rs12337	10	119042408	C	T	0.779	0.771	-0.017604	0.0093	0.05986	0.00221097	-30.8622	-29.2929	0.670218	0.249853
	rs11850456	14	20850263	A	G	0.933	0.942	0.00169856	0.0161	0.9144	0.00221383	-21.5761	-22.973	10.3338	0.219541
	rs4452412	4	120072585	A	G	0.0764	0.0676	0.0177024	0.0145	0.2212	0.00221641	-15.4472	-27.0456	9.35344	0.479694
	rs12135229	1	114715070	A	G	0.823	0.812	0.00919757	0.0104	0.3755	0.00221783	-39.3898	-18.454	7.03874	0.475868
	rs16948203	15	65010075	A	G	0.924	0.931	0.00620074	0.0146	0.674	0.00221805	-15.2261	-34.3798	-0.33389	0.428487
	rs4772972	13	109110414	T	C	0.801	0.79	0.00630011	0.0101	0.5351	0.00222352	54.5037	-7.61342	-0.403681	0.273102
	rs11682984	2	34760025	G	A	0.707	0.703	-0.00690378	0.0081	0.3936	0.00222507	54.555	-7.32275	0.667096	0.263979
	rs1877982	12	131058388	A	G	0.069	0.0618	-0.0140989	0.0161	0.38	0.0022255	-21.1916	-29.8953	6.15443	0.186875
	rs17202354	14	87017830	C	T	0.721	0.711	-0.000300045	0.0085	0.9756	0.00222977	2.65196	-0.608507	-15.8099	0.132725
	rs9596709	13	53460998	C	T	0.611	0.641	-0.0217038	0.0081	0.00748	0.00223328	-40.425	-13.3588	8.56687	0.405238
	rs2207658	10	83602603	G	A	0.832	0.842	0.00279609	0.0107	0.7916	0.0022399	-24.1443	-7.00608	13.6942	0.233667
	rs4804978	19	32573825	A	G	0.524	0.536	-0.00310481	0.0084	0.7134	0.00224472	52.2771	8.07256	-4.9521	0.426722
	rs12988482	2	125934681	A	C	0.851	0.846	-0.000900405	0.0109	0.9367	0.00224863	-9.13569	26.4332	10.6929	0.092113
	rs1024578	2	70873435	T	C	0.548	0.542	0.00059982	0.0075	0.9373	0.00224937	-33.8305	-9.76913	11.4315	0.324603
	rs9504259	6	4810841	C	T	0.904	0.903	0.00620074	0.0129	0.6307	0.00225889	-13.198	35.4069	-2.9812	0.352266
	rs17043657	2	22568473	C	T	0.936	0.942	-0.0332983	0.0169	0.04824	0.00226257	-24.0309	14.6993	-12.718	0.3505
	rs4918406	10	110739497	A	C	0.188	0.196	-0.00399798	0.01	0.6871	0.0022628	-28.5283	-3.76901	13.2006	0.420247
	rs34048749	9	110660983	G	A	0.92	0.917	-0.00270365	0.0139	0.844	0.00226445	-24.2464	29.4456	6.31296	0.485285
	rs10848152	12	131062468	G	T	0.92	0.921	-0.0230025	0.0147	0.1166	0.00226468	-21.2241	-29.861	6.12369	0.185992
	rs10488	11	102668022	T	C	0.938	0.942	-0.036301	0.0162	0.02529	0.00227039	-10.1959	36.2772	1.48382	0.243967
	rs6843189	4	17546381	T	C	0.451	0.45	-0.0146975	0.0077	0.0554	0.00227359	-7.27066	-0.714066	-15.5957	0.167451
	rs303797	12	52244611	T	C	0.0851	0.0831	0.00149888	0.0135	0.9118	0.00228296	-32.042	27.2471	-5.2077	0.464979
	rs12624411	20	49694246	T	C	0.748	0.741	-0.00749804	0.0087	0.3918	0.00229074	-19.7695	29.774	-7.54785	0.389347
	rs10470701	3	62541049	G	T	0.857	0.865	-0.0164038	0.0109	0.1326	0.00229107	-7.69977	16.6505	-14.0545	0.43349
	rs668103	13	38754750	C	A	0.654	0.644	0.0189984	0.0079	0.01577	0.00229128	-17.5239	-17.81	12.6189	0.313125
	rs1350790	3	98255392	T	G	0.341	0.334	-0.00650109	0.008	0.4152	0.00229386	-15.6591	-4.40812	-14.842	0.113891
	rs1792461	11	56721838	T	C	0.3	0.306	0.0102968	0.0081	0.2025	0.00230734	-29.0925	1.71488	13.1657	0.310477
	rs9848266	3	72371722	A	G	0.961	0.971	-0.0346018	0.0226	0.1259	0.00230763	-8.0855	24.632	11.4763	0.23661
	rs16839940	3	98277697	C	T	0.66	0.658	0.00590255	0.0078	0.4513	0.00231067	-16.0378	-4.89675	-14.7622	0.116245
	rs10444879	15	92100837	T	C	0.882	0.88	-0.0164953	0.0124	0.1844	0.00231465	-8.17402	29.7669	9.00177	0.161271
	rs7914915	10	6173416	T	C	0.0564	0.0499	-0.00170145	0.0166	0.9182	0.00231486	-28.9587	-8.75744	12.6186	0.391112
	rs17060624	3	59411583	T	C	0.932	0.94	0.00630011	0.0157	0.69	0.0023151	-23.2346	-21.8562	-10.1773	0.209241
	rs405647	12	89213519	G	A	0.851	0.882	0.00149888	0.0124	0.9033	0.00231649	-29.107	-29.1873	3.09801	0.209535
	rs4516059	12	118277807	A	G	0.874	0.897	-0.0217958	0.0127	0.08478	0.00232054	-19.8332	33.7817	-2.94522	0.439082
	rs1445225	1	102285489	C	T	0.455	0.45	0.00390238	0.0079	0.6215	0.00232357	-33.4249	13.7815	10.7934	0.430547
	rs10510331	3	6213499	G	T	0.763	0.75	0.00459941	0.0089	0.6023	0.0023242	-8.89454	11.5009	-14.8377	0.0874044
	rs10903668	10	2126066	C	T	0.176	0.164	0.00939572	0.0101	0.3484	0.00234356	-6.14983	-32.0474	6.82346	0.426133
	rs7801695	7	68459077	T	C	0.303	0.284	-0.00700447	0.009	0.4393	0.00234435	-16.6164	34.596	-2.93471	0.292525
	rs10826177	10	60144039	T	C	0.777	0.78	0.00119928	0.0096	0.9013	0.00234439	-0.524364	31.0712	8.5552	0.325191
	rs753307	19	49518484	T	C	0.545	0.54	-0.00739729	0.0076	0.3351	0.0023479	7.40836	-34.5976	3.67435	0.497057
	rs2671272	1	226015116	A	G	0.226	0.208	0.0352996	0.0092	0.0001242	0.00235167	-24.0043	-19.6348	11.0527	0.17628
	rs2130276	3	1173131	G	A	0.92	0.921	-0.00930314	0.0149	0.5321	0.00235527	-34.8933	-26.9952	-0.0510431	0.321366
	rs901481	15	59473180	G	T	0.433	0.414	0.0034042	0.0079	0.6649	0.0023571	53.9843	-8.2321	-0.78326	0.337257
	rs1586861	3	139058496	C	T	0.741	0.751	-0.0122953	0.0109	0.2584	0.00235806	-27.6251	-27.9014	5.53845	0.185992
	rs6912511	6	3187454	C	T	0.411	0.385	-0.0105959	0.0088	0.2316	0.00236175	-13.4825	35.1514	2.79478	0.176574
	rs1876905	6	111417959	G	A	0.177	0.173	0.00469894	0.01	0.6369	0.0023639	-48.1583	-3.44706	-6.61756	0.479694
	rs2662280	5	90329458	T	C	0.32	0.326	0.0154993	0.008	0.05349	0.00236884	-14.9437	23.7567	11.1494	0.22425
	rs17793361	6	132712925	C	A	0.967	0.967	-0.00150113	0.0219	0.9471	0.00237282	50.1099	-12.4437	3.88121	0.284579
	rs2604278	11	114179080	A	G	0.0692	0.0609	-0.0191013	0.0155	0.2174	0.00237879	-16.9437	29.0356	8.25947	0.231018
	rs8046613	16	86585905	C	A	0.113	0.111	0.0030952	0.0117	0.7896	0.00238907	54.6679	-6.18387	-0.523604	0.23867
	rs324196	11	22007028	C	T	0.719	0.721	-0.0119005	0.0085	0.1606	0.00239109	-26.1983	-30.2303	3.22441	0.19482
	rs6881402	5	177518612	G	A	0.936	0.935	0.0310044	0.0161	0.05339	0.00239373	-3.91745	5.75805	-15.5473	0.10359
	rs13094012	3	72372395	T	C	0.354	0.352	0	0.0078	0.9958	0.00239447	-8.00495	24.5619	11.4506	0.236904
	rs4451001	4	115305849	C	T	0.921	0.924	-0.00359646	0.0153	0.8135	0.00240282	-29.3302	-29.7295	0.547383	0.341672
	rs4804925	19	30823387	G	A	0.832	0.828	-0.00839514	0.0103	0.4117	0.00240495	46.0055	18.9298	4.24042	0.456739
	rs6745816	2	79851489	T	G	0.919	0.927	0.0281987	0.0149	0.05857	0.00240823	47.279	-4.04302	-8.1823	0.394644
	rs4388790	10	133357613	T	C	0.687	0.696	-0.00460057	0.0089	0.6062	0.00240992	-29.9787	-26.8433	5.41393	0.206886
	rs38095	7	78234264	T	C	0.343	0.33	0.00770028	0.0092	0.3994	0.00241259	-31.7868	-20.6847	8.7166	0.457622
	rs7163696	15	31526389	T	C	0.264	0.249	0.0118989	0.0086	0.1698	0.00241523	38.3994	-0.481908	-11.5313	0.26133
	rs7499304	16	20564390	T	G	0.756	0.745	0.0028958	0.0096	0.7587	0.00241733	-26.6797	-30.1968	2.84637	0.157446
	rs6672981	1	248407200	G	A	0.221	0.228	0.00760104	0.009	0.3963	0.00242202	-36.6586	-21.0777	-6.38017	0.3505
	rs4757879	11	20020097	G	T	0.513	0.517	-0.00300451	0.0078	0.7004	0.00242631	47.1629	-15.0363	4.84409	0.363155
	rs10520577	15	84027538	T	G	0.767	0.753	0.0134985	0.0087	0.1217	0.00243942	-14.4603	34.2285	-4.27411	0.48764
	rs1419519	7	125761634	G	A	0.0837	0.0862	-0.0403013	0.0147	0.006198	0.00244162	-19.6574	9.01336	-14.1048	0.249559
	rs13222733	7	41055302	A	G	0.6	0.594	-0.0105959	0.0076	0.1626	0.00244259	19.289	20.3091	12.0149	0.419659
	rs4654274	1	246668544	A	G	0.74	0.742	-0.00270365	0.0093	0.7729	0.00244839	-13.5468	6.08432	-14.9727	0.123896
	rs228593	11	108141134	A	G	0.688	0.684	-0.0164953	0.008	0.03936	0.00244955	-20.8599	11.7507	13.494	0.230724
	rs7777049	7	28908683	T	C	0.326	0.343	-0.00940408	0.0087	0.2761	0.00245982	-19.5978	-31.0889	5.06963	0.342554
	rs10447098	5	60831133	T	C	0.811	0.811	-0.0214995	0.0103	0.03726	0.00246054	-5.04045	29.7888	-9.4117	0.457916
	rs6807538	3	72999904	T	C	0.776	0.787	0.00229736	0.009	0.7945	0.00246331	-23.1563	-30.3741	-4.25226	0.473808
	rs4939591	18	47159917	A	C	0.919	0.924	0.0258042	0.0151	0.08645	0.00246625	-13.4278	8.08172	-14.8224	0.10359
	rs7018326	8	125977492	G	A	0.916	0.92	0.0302964	0.0148	0.04004	0.00246658	-30.3265	25.7858	-6.92213	0.476751
	rs10737817	1	237690817	A	G	0.748	0.74	-0.00879859	0.0085	0.2985	0.00247406	-4.60687	-29.373	8.8099	0.447616
	rs4751664	10	120255915	C	T	0.278	0.279	0.000499875	0.0084	0.955	0.00247546	44.9432	13.1208	7.52239	0.452619
	rs10849018	12	4329977	C	A	0.624	0.614	0.00129916	0.0083	0.8755	0.00247657	-24.9405	-27.4356	6.78709	0.147145
	rs761777	10	134938075	G	A	0.788	0.776	0.00219758	0.0098	0.8228	0.00248102	-13.9715	27.0548	-10.0085	0.265745
	rs11259779	10	47543322	C	A	0.817	0.817	0.0204005	0.0109	0.06126	0.00248339	-13.8022	33.5355	-5.3096	0.469099
	rs2211259	13	64848817	T	G	0.0982	0.0979	-0.010505	0.0132	0.4283	0.00248344	-20.7867	-26.1583	8.69064	0.100353
	rs12572404	10	18456526	C	A	0.88	0.876	0.00469894	0.0114	0.679	0.0024841	-21.4177	-26.406	8.40969	0.267216
	rs2872713	16	9562763	G	A	0.68	0.682	0.00390238	0.0083	0.6357	0.00248596	-10.0292	6.09302	-15.2077	0.217481
	rs4962467	10	127212125	A	G	0.285	0.266	-0.0138048	0.0085	0.1054	0.00248712	-5.10584	24.7174	11.4881	0.10771
	rs7850199	9	134685996	A	G	0.496	0.504	-0.0117993	0.0081	0.1453	0.0024874	-48.2439	12.0747	4.45435	0.492643
	rs10404486	19	53284135	T	C	0.847	0.852	-0.0124978	0.0109	0.2543	0.00248788	54.9249	0.736559	-2.53107	0.330489
	rs2185868	13	36452141	C	T	0.846	0.842	-0.0162005	0.0105	0.1227	0.0024888	-7.6723	12.568	-14.671	0.0618011
	rs1280975	1	10976695	T	C	0.101	0.0939	0.0189984	0.0131	0.1472	0.00249351	50.6647	-3.28565	-6.32181	0.485285
	rs2683676	2	67739146	G	A	0.219	0.226	0.0131038	0.0099	0.1871	0.00249476	-14.4835	32.8369	5.57839	0.243673
	rs2137917	10	50225063	C	T	0.977	0.981	-0.0222967	0.0286	0.4367	0.00249814	-24.8802	-25.9239	-7.56929	0.320188
	rs2246498	4	169346949	T	C	0.932	0.936	0.011296	0.016	0.4792	0.00249821	-4.98562	25.9778	10.9722	0.284873
	rs16936266	8	70580782	T	C	0.73	0.729	-0.0175023	0.0084	0.03573	0.00249948	0.493815	-0.529238	-15.6818	0.108888
	rs11037877	11	5527164	T	G	0.937	0.942	9.9995e-05	0.0164	0.9966	0.00250344	-30.3517	-0.118936	-12.7822	0.326957
	rs17177167	15	79550907	T	C	0.892	0.89	0.0143959	0.0123	0.2416	0.00250398	-3.06488	5.27834	-15.5418	0.195703
	rs10137745	14	80165885	C	T	0.91	0.914	-0.0279983	0.0133	0.03474	0.00250605	50.3282	-13.6267	2.30192	0.434373
	rs1880121	7	4613341	A	G	0.277	0.26	-0.00650109	0.0086	0.4516	0.00251077	-40.1505	-21.698	3.79699	0.427604
	rs11821641	11	102564119	C	T	0.907	0.914	-0.00280393	0.0139	0.8415	0.00251166	-24.8076	-31.2006	-1.36773	0.401707
	rs12292494	11	7323147	C	A	0.869	0.875	0.0193025	0.0111	0.08277	0.00251177	-18.9169	16.3928	12.8115	0.374044
	rs10915621	1	4885686	C	T	0.855	0.876	-0.000100005	0.013	0.9919	0.002512	-7.36245	28.7621	9.47959	0.280459
	rs6870617	5	169632145	G	T	0.755	0.759	-0.000500125	0.0089	0.9587	0.00251207	-21.3976	-21.1944	10.8514	0.18658
	rs10485912	7	78344269	T	C	0.767	0.764	-0.0136021	0.0087	0.1211	0.00251879	15.6997	-20.7703	11.9391	0.490877
	rs306350	4	131665353	G	A	0.936	0.936	-0.00769957	0.016	0.6287	0.00251923	24.8276	-31.7618	-1.09024	0.482343
	rs11134192	5	6913785	G	A	0.633	0.619	0.0145043	0.0077	0.0617	0.00252125	1.67449	2.99906	-15.668	0.383755
	rs914544	9	107607212	C	T	0.906	0.913	-0.0034961	0.014	0.8018	0.00252248	-13.1091	32.904	5.7677	0.253973
	rs949678	6	45912981	G	A	0.905	0.914	0.00939572	0.0143	0.51	0.00252322	-13.1283	33.4677	5.15438	0.156268
	rs870059	13	110294250	C	T	0.468	0.458	-0.0198966	0.0075	0.008302	0.00252899	-1.5866	-0.102854	-15.6548	0.0932902
	rs1074750	2	154052591	T	C	0.855	0.849	0.0098018	0.0107	0.3614	0.00252916	-9.02501	26.7294	10.3653	0.0906416
	rs4589277	11	7473625	G	A	0.864	0.867	-0.0117993	0.0111	0.29	0.00253368	-34.464	-26.1874	2.98666	0.3196
	rs4643388	17	1123682	G	A	0.3	0.289	0.00899938	0.0086	0.295	0.00253469	6.12989	33.8307	6.06682	0.418776
	rs17778561	1	232439116	G	A	0.85	0.852	-0.0010005	0.0106	0.9253	0.00253529	-10.4453	-34.6308	1.82457	0.334609
	rs17009066	3	71935481	A	G	0.909	0.912	-0.0172988	0.013	0.1829	0.00254009	50.851	-11.9106	3.02379	0.263096
	rs12432999	14	94201670	T	C	0.899	0.905	-0.0131967	0.0128	0.3026	0.00254989	41.2872	7.89774	-10.2167	0.422307
	rs4002419	19	49554132	T	C	0.624	0.64	-0.00210221	0.0082	0.803	0.00255274	-30.2627	-28.8275	1.9567	0.320483
	rs1400160	3	6826255	A	G	0.818	0.824	0.0036035	0.01	0.721	0.0025538	-16.1167	19.8283	-12.4214	0.256033
	rs13321743	3	177555787	G	A	0.923	0.924	-0.00700447	0.0144	0.6264	0.00255632	2.10795	14.2015	-14.6146	0.434079
	rs10777847	12	97693279	G	A	0.589	0.584	-0.00950503	0.0079	0.2284	0.00255942	-35.3573	-26.2319	-1.24465	0.275162
	rs41336047	10	120256730	T	C	0.915	0.922	-0.0234017	0.014	0.09335	0.00256305	44.9213	13.044	7.47282	0.452325
	rs11777052	8	75952221	T	C	0.857	0.862	0.0098018	0.0106	0.3557	0.00256523	-13.7792	24.7506	-11.0044	0.274573
	rs9634618	13	91361337	A	G	0.805	0.809	-0.0156011	0.0094	0.09737	0.00256989	-39.7273	-4.74546	10.1526	0.484403
	rs11718674	3	71911170	G	A	0.316	0.294	0.00059982	0.0085	0.9479	0.00258029	50.7885	-11.8983	3.02386	0.262802
	rs9813188	3	71914828	G	A	0.759	0.749	0.00860289	0.0088	0.3321	0.00258029	50.7885	-11.8983	3.02386	0.262802
	rs1920573	12	114615784	G	A	0.719	0.723	-0.00170145	0.0083	0.8403	0.00258136	-10.2044	29.1158	8.97768	0.114479
	rs17366568	3	186570453	A	G	0.905	0.898	-0.00250313	0.0128	0.8462	0.00258354	-8.60968	13.8549	-14.3709	0.0644497
	rs13095652	3	51243837	C	T	0.563	0.535	0.00390238	0.0081	0.6277	0.00258427	36.7302	-12.4405	-10.3246	0.42937
	rs3807103	7	80411221	T	C	0.783	0.773	-0.00920221	0.0097	0.3404	0.00258826	43.1307	-19.0368	-4.9093	0.468217
	rs907026	16	9288453	T	C	0.648	0.626	0.0135971	0.0081	0.09441	0.00258859	-23.6962	28.1712	-7.36114	0.309005
	rs10484066	14	99449395	C	A	0.808	0.805	-0.00900038	0.0102	0.3784	0.00259525	38.3386	-22.4845	5.31159	0.42937
	rs2673798	10	69903269	G	T	0.426	0.425	0.0121953	0.0081	0.1294	0.00259862	-12.1499	-32.165	5.5971	0.31136
	rs9865768	3	1775845	T	G	0.957	0.964	-0.0393023	0.0211	0.06244	0.00260085	1.63051	14.1872	-14.5964	0.426427
	rs12708526	15	79591776	C	A	0.625	0.615	-0.00790113	0.0077	0.3046	0.00260608	-2.99107	5.00324	-15.5097	0.194526
	rs401326	16	13207324	G	A	0.444	0.444	0.00960374	0.0076	0.2073	0.0026074	-14.3489	35.0241	-2.33061	0.175692
	rs2450847	7	137851317	A	G	0.508	0.516	-0.00230265	0.008	0.775	0.0026082	-21.9535	18.4356	-11.9624	0.411713
	rs6875	2	98372980	G	A	0.757	0.76	-0.0122953	0.0089	0.1685	0.00261	-29.9746	5.7263	12.6175	0.422896
	rs10940941	5	31212780	T	C	0.889	0.892	-0.00220242	0.0126	0.8603	0.00262388	8.84185	5.88645	-15.3565	0.374632
	rs17108037	1	82714297	A	G	0.91	0.908	0.00970278	0.0137	0.4793	0.00262524	-11.3441	22.3572	-12.0944	0.136551
	rs730669	22	20201954	T	C	0.572	0.567	0.00550482	0.0079	0.483	0.00262579	-28.671	13.1082	11.8486	0.313714
	rs4605456	21	22636834	C	T	0.185	0.196	-0.00480151	0.0103	0.6414	0.00263645	-10.775	6.01371	-15.0935	0.111242
	rs11626422	14	94121770	A	G	0.938	0.95	-0.0130954	0.0181	0.4685	0.00263932	41.2621	8.02813	-10.1458	0.422896
	rs12434848	14	94198128	A	C	0.843	0.835	-0.00180162	0.0107	0.8688	0.00263932	41.2621	8.02813	-10.1458	0.422896
	rs17184397	14	94108865	G	T	0.883	0.877	-0.00020002	0.012	0.9892	0.00263932	41.2621	8.02813	-10.1458	0.422896
	rs6575353	14	94205345	G	A	0.186	0.169	0.0288012	0.0104	0.005783	0.00263932	41.2621	8.02813	-10.1458	0.422896
	rs729395	14	94171859	A	G	0.417	0.408	-0.00830439	0.0077	0.2849	0.00263932	41.2621	8.02813	-10.1458	0.422896
	rs8015340	14	94196672	A	G	0.394	0.395	0.0176041	0.0078	0.02306	0.00263932	41.2621	8.02813	-10.1458	0.422896
	rs4954142	2	135161934	A	G	0.406	0.4	-0.00879859	0.0076	0.2479	0.00264881	-12.0829	29.0159	-9.06963	0.413773
	rs828246	13	91346989	A	C	0.537	0.519	-0.00579677	0.0078	0.4529	0.00264924	-39.6095	-4.62111	10.1479	0.484403
	rs10489984	2	70772455	T	C	0.884	0.886	-0.0110003	0.0128	0.3886	0.00264955	-41.6806	5.06943	9.42649	0.480871
	rs2511064	11	120611896	A	G	0.3	0.301	-0.00940408	0.0083	0.2579	0.00265105	50.1288	-14.0303	1.64501	0.285168
	rs16866187	2	225678729	C	T	0.955	0.962	0.00850374	0.0204	0.6762	0.00265306	-22.9873	14.4329	-12.7114	0.353149
	rs12882084	14	23024150	G	T	0.906	0.91	-0.0111014	0.0138	0.4202	0.0026555	-43.047	-19.9661	-2.04839	0.370218
	rs1409747	10	14160000	T	C	0.813	0.809	-0.0127003	0.0095	0.1802	0.00265674	53.5966	-7.98865	-0.654733	0.216892
	rs1052315	18	60253761	C	T	0.492	0.514	-0.0187038	0.0077	0.01479	0.00266183	39.0061	-21.6632	5.48358	0.416716
	rs10425066	19	30326294	C	T	0.698	0.707	-0.0010005	0.0084	0.9059	0.00266217	44.7485	3.20196	-9.2954	0.484697
	rs11850325	14	27626887	G	T	0.857	0.856	-0.023197	0.0115	0.04385	0.00266225	42.9608	-21.5797	2.08292	0.455562
	rs1400565	3	29181119	G	A	0.691	0.684	-0.000900405	0.008	0.9088	0.00266421	-7.61049	4.75149	-15.3297	0.0503237
	rs11921763	3	71930263	C	T	0.876	0.879	-0.00470103	0.0122	0.702	0.00266467	50.6097	-11.8645	3.09732	0.26339
	rs11794550	9	8897676	G	A	0.74	0.741	-0.00260339	0.0087	0.762	0.00267288	-11.0089	15.7933	-13.8126	0.145968
	rs12323884	14	94077446	A	G	0.846	0.848	-0.0213973	0.0113	0.05801	0.00267341	41.1921	8.03815	-10.1442	0.422602
	rs17129117	14	94075191	T	C	0.774	0.765	0.0251998	0.0092	0.00624	0.00267341	41.1921	8.03815	-10.1442	0.422602
	rs763088	22	26963438	A	G	0.245	0.252	0.001998	0.0088	0.8226	0.00268021	-5.50724	30.4522	8.47503	0.203355
	rs16928081	11	2320966	T	C	0.941	0.943	-0.0289037	0.0159	0.06928	0.00268379	15.7577	0.167059	-15.0474	0.127134
	rs6507176	18	34183237	T	G	0.12	0.122	-0.000500125	0.0119	0.9654	0.0026884	46.621	14.6642	5.84437	0.467922
	rs17325064	10	14160295	A	G	0.803	0.795	0.0098018	0.0098	0.315	0.00269049	53.5476	-7.9775	-0.65607	0.216598
	rs2870105	7	68625525	T	C	0.836	0.843	-0.0302015	0.011	0.006194	0.0026906	-17.2811	-7.24141	-14.2321	0.133902
	rs1382270	3	136978661	T	C	0.407	0.397	-0.00230265	0.0077	0.7614	0.00269132	1.16921	4.8365	-15.5299	0.139494
	rs2216367	3	70452730	T	C	0.885	0.88	-0.00800193	0.0119	0.5047	0.00269404	-8.79831	29.123	9.02362	0.136551
	rs12922149	16	79694420	C	T	0.829	0.825	-0.00540458	0.0103	0.6041	0.0027	53.0597	3.50477	-4.35917	0.380518
	rs77839	10	44838530	G	A	0.387	0.384	-0.00310481	0.0077	0.6884	0.00270711	-29.5224	-25.5045	-6.10972	0.344614
	rs12476976	2	153829171	A	G	0.745	0.735	0.00550482	0.0086	0.5253	0.00270867	-33.0456	-24.6916	-5.16143	0.339023
	rs4362550	2	221312732	G	A	0.401	0.415	-0.00520351	0.0077	0.4957	0.00272725	-39.838	-23.1435	-0.239345	0.337257
	rs7215288	17	8009904	C	T	0.257	0.25	-0.00810274	0.0092	0.3829	0.00272877	52.6401	-5.22532	3.8421	0.429076
	rs17772091	7	41050428	A	G	0.949	0.953	-0.00859685	0.0183	0.6385	0.00273795	11.5466	24.1218	11.3117	0.359329
	rs2955014	8	82571434	A	C	0.791	0.79	0.0030952	0.0098	0.7565	0.00273941	-10.1198	35.7749	1.45123	0.314891
	rs10840300	11	9796727	A	G	0.631	0.621	-0.00110061	0.0076	0.8877	0.00273982	0.504933	7.32381	-15.3574	0.389641
	rs13028605	2	105786209	A	G	0.935	0.945	-0.00180162	0.0169	0.9159	0.00274141	-6.06217	35.809	2.73704	0.274279
	rs1954155	14	26238533	G	T	0.915	0.917	-0.021898	0.0144	0.127	0.00274249	-18.2512	-19.3077	11.8238	0.432607
	rs922162	8	3049023	C	T	0.571	0.575	-0.0075988	0.0075	0.308	0.00274321	-16.5256	-0.961116	-14.697	0.396998
	rs2905082	9	135835334	C	T	0.424	0.411	-0.000100005	0.0077	0.994	0.00274651	-21.0747	22.1826	-10.8311	0.34844
	rs1881961	3	171080678	C	T	0.127	0.113	0.0103958	0.0116	0.3736	0.00274736	-35.4584	-18.4758	8.162	0.425839
	rs12677892	8	140037884	A	G	0.879	0.883	-0.0160989	0.0128	0.2094	0.00274805	-8.66723	24.6153	11.1645	0.0768099
	rs7916897	10	9061104	T	G	0.752	0.738	-0.002002	0.0088	0.8215	0.00274929	-29.3333	-1.7079	12.8624	0.343437
	rs1195249	7	68644565	C	T	0.737	0.735	0.0028958	0.0087	0.7385	0.0027522	-17.2441	-6.80802	-14.2523	0.134491
	rs2824443	21	19055599	A	G	0.834	0.831	-0.00820356	0.0108	0.448	0.00276353	-28.3304	29.8696	3.19465	0.331371
	rs9815914	3	20611348	T	C	0.951	0.961	0.0107025	0.0185	0.5638	0.0027648	49.2078	-14.7743	-2.13596	0.355209
	rs6442763	3	2921515	A	C	0.61	0.616	-0.0010005	0.0081	0.9038	0.00276668	-7.61785	4.76655	-15.2835	0.0500294
	rs9638116	7	157824749	A	G	0.106	0.11	-0.00329542	0.012	0.7834	0.00276955	-26.723	25.3114	7.91453	0.367863
	rs11104998	12	89072034	A	G	0.967	0.966	0.0366983	0.0213	0.08469	0.00277264	-29.1819	-28.8197	2.55272	0.205709
	rs11191280	10	83542467	G	A	0.749	0.767	-0.0236986	0.009	0.008663	0.00277286	-27.1429	-23.3921	8.45189	0.378164
	rs17016549	2	79432784	G	A	0.927	0.926	0.0258042	0.0142	0.06856	0.00277412	51.9787	-7.90997	-3.6516	0.26751
	rs346098	5	65197521	G	T	0.936	0.932	0.0164047	0.0154	0.2858	0.00277889	-0.802394	23.3181	-12.2309	0.237493
	rs10908596	1	157788504	C	T	0.765	0.765	-0.00859685	0.0088	0.327	0.00277906	35.4884	-25.7323	3.55313	0.367569
	rs3813445	17	1084965	T	G	0.913	0.919	-0.0283995	0.0144	0.04911	0.00277961	-24.45	-31.1945	0.615676	0.256033
	rs7152624	14	94231748	T	C	0.101	0.0933	-0.00250313	0.0127	0.8462	0.00278181	41.2636	8.01021	-10.0513	0.422602
	rs6794024	3	12471362	G	A	0.816	0.819	0.00539542	0.0105	0.6048	0.00279173	-7.2335	-2.2108	-15.309	0.327546
	rs6777351	3	178261450	T	C	0.96	0.961	0.0263985	0.0191	0.168	0.00279189	-32.502	-24.7479	-5.29039	0.314891
	rs10500673	11	6562742	C	A	0.127	0.118	0.00019998	0.0114	0.9892	0.0028012	52.745	-8.07313	2.27737	0.1907
	rs2421178	18	29537733	T	G	0.542	0.549	0.0018982	0.0074	0.7945	0.00280317	-6.03469	15.8943	-14.0258	0.263096
	rs1847118	4	40491003	T	C	0.484	0.476	0.00249688	0.0077	0.7434	0.00281128	-27.5555	-29.9137	1.10285	0.169217
	rs9868594	3	177553742	A	G	0.301	0.302	0.00840458	0.0081	0.2978	0.00281385	2.46513	14.1261	-14.5042	0.435845
	rs2861412	19	12661178	G	A	0.891	0.89	-0.0041988	0.0123	0.7295	0.00281702	44.449	-20.545	0.32767	0.487934
	rs9324254	13	114312000	A	G	0.431	0.433	0.0143959	0.0079	0.06776	0.00281777	-32.8113	-27.2173	1.92064	0.39847
	rs6569289	6	123146698	A	G	0.447	0.461	-0.00729656	0.0077	0.3465	0.00282247	-14.3424	20.0692	-12.4025	0.153031
	rs10240123	7	31794956	G	T	0.325	0.32	-0.00369682	0.0086	0.6646	0.00282468	-9.18117	26.6837	10.1801	0.102413
	rs17074366	8	5502668	A	G	0.939	0.933	0.0259016	0.0156	0.09644	0.00282744	-18.0158	13.0278	13.4411	0.452619
	rs12617017	2	79420155	G	A	0.842	0.852	-0.0116982	0.0103	0.2573	0.00282883	32.0088	-28.3386	1.96125	0.444968
	rs7583367	2	106053343	T	G	0.574	0.56	-0.0136021	0.0078	0.08062	0.00283361	-13.7722	35.2294	-0.846315	0.204238
	rs8018887	14	22591821	C	T	0.751	0.738	0.00970278	0.0096	0.3088	0.00283389	52.3057	-4.87569	-4.27248	0.249559
	rs1840938	8	135013432	C	A	0.729	0.727	0.00219758	0.0089	0.8066	0.00283947	-29.6864	-20.5893	9.04153	0.249853
	rs10908615	1	158042153	C	T	0.101	0.0911	-0.00589736	0.0129	0.6481	0.00284486	-22.7063	-28.0087	6.63278	0.135374
	rs9727449	1	235152757	C	T	0.172	0.171	-0.00429923	0.011	0.6953	0.0028492	-31.4509	-11.9971	11.2209	0.366981
	rs13343175	11	6477455	T	C	0.826	0.829	-0.00020002	0.0103	0.9816	0.00285138	-20.9061	19.4266	11.5315	0.263096
	rs2281870	1	157811585	T	G	0.933	0.935	-0.0253999	0.0157	0.1047	0.00285861	35.4123	-25.6773	3.54529	0.367569
	rs9308628	2	112402217	T	C	0.765	0.761	0.00370313	0.0087	0.665	0.00285987	-45.8428	-11.2033	5.88216	0.445556
	rs33995115	11	56370628	A	G	0.885	0.88	-0.00650109	0.0115	0.5707	0.0028609	-24.1186	-28.8592	5.35459	0.134491
	rs16986318	20	40573362	A	G	0.692	0.688	-0.0119005	0.009	0.1853	0.00286166	-22.2626	29.7071	-6.32115	0.264862
	rs11147331	13	114746660	A	G	0.939	0.947	-0.00559563	0.0169	0.7387	0.00286534	-17.223	28.4089	-8.47295	0.283108
	rs9990261	3	70449145	T	G	0.669	0.684	0.00639948	0.0088	0.4716	0.0028674	-8.75887	29.0184	8.96336	0.136257
	rs6955430	7	21162026	A	G	0.728	0.746	-0.0159973	0.0085	0.06018	0.00287294	53.7202	-6.31117	1.13223	0.224838
	rs763275	22	27043883	T	C	0.131	0.134	0.00760104	0.012	0.5282	0.00287732	9.20188	29.4684	8.8475	0.33814
	rs2183347	13	73793551	T	C	0.901	0.907	0.00169856	0.0137	0.9019	0.00288145	-30.5088	-25.083	6.12609	0.312537
	rs4936295	11	114236499	A	G	0.885	0.888	-0.0226956	0.012	0.05821	0.00288976	-17.4855	28.2001	8.25944	0.23661
	rs12111791	7	120212454	G	T	0.921	0.931	0.0172995	0.0144	0.2275	0.00289001	50.9322	-9.6086	3.68923	0.345203
	rs205515	6	40514185	T	C	0.455	0.468	-0.0183982	0.0076	0.01576	0.00289335	39.9761	-7.41611	-10.156	0.399941
	rs6865063	5	28635825	T	C	0.383	0.371	0.000699755	0.0077	0.9228	0.00289488	-29.3206	-25.0032	6.65346	0.339906
	rs10483263	14	22378835	C	T	0.826	0.837	0.012699	0.0118	0.2821	0.00290638	-45.8477	10.7373	6.21685	0.492643
	rs1629511	13	34697893	A	G	0.828	0.835	-0.00280393	0.0101	0.7795	0.00290716	15.1638	16.0749	-13.5408	0.304297
	rs10734379	11	26667484	G	T	0.0987	0.0914	-0.010505	0.0128	0.4133	0.0029213	-6.3756	12.3049	-14.5701	0.176869
	rs4847221	1	93269824	T	C	0.109	0.106	-0.0251024	0.0121	0.03752	0.00292509	49.9998	-6.62423	-5.65276	0.273985
	rs7991652	13	85015707	C	T	0.803	0.804	0.00669752	0.0096	0.4886	0.00293045	-27.2168	-25.0374	7.33106	0.182166
	rs13110425	4	21351505	C	T	0.777	0.758	0.0111971	0.0095	0.2377	0.00294318	-3.90751	3.2839	-15.4052	0.0535609
	rs2063860	12	73673738	G	A	0.764	0.764	-0.00060018	0.0087	0.9469	0.00294757	51.5955	-10.7077	-1.8478	0.265745
	rs7311283	12	26534192	C	T	0.56	0.558	-0.00450011	0.008	0.5728	0.00295085	-23.4858	-8.46227	-13.1579	0.215421
	rs17277277	14	20731855	T	C	0.865	0.857	0.0209001	0.0118	0.07589	0.00295124	-23.1164	-17.3698	11.5471	0.271925
	rs6840651	4	13166700	A	G	0.952	0.954	-0.00470103	0.0212	0.8254	0.00295597	24.121	-31.5052	-1.09901	0.4794
	rs12955404	18	43108259	A	G	0.849	0.849	-0.0217038	0.0104	0.03593	0.00295728	48.5833	-13.0752	4.00676	0.374044
	rs2124489	3	31836580	T	C	0.314	0.298	0.0153023	0.0083	0.06505	0.00296139	-20.4009	-26.3666	8.26248	0.144202
	rs12901609	15	84060590	C	A	0.693	0.7	0.00649884	0.0082	0.4305	0.00296345	-14.4085	33.7565	-4.13194	0.486463
	rs1328855	6	73315568	T	C	0.926	0.925	0.00919757	0.0147	0.532	0.00297194	-23.0824	27.7874	-7.45367	0.48764
	rs4859461	4	77695349	C	T	0.902	0.902	-0.0296966	0.0133	0.02581	0.00297555	-14.4139	-11.7574	-13.7614	0.216598
	rs13227095	7	128723943	C	T	0.792	0.789	0.0116024	0.0096	0.2289	0.00297692	9.11824	27.8095	9.70501	0.402295
	rs10976092	9	7177936	G	A	0.783	0.783	0.00489799	0.0099	0.6219	0.00297809	-5.11908	36.1573	1.24187	0.3505
	rs16955366	15	29641369	G	A	0.947	0.959	-0.0263029	0.0189	0.1639	0.00297973	-25.5541	4.09523	13.3449	0.384638
	rs11660384	18	24801301	T	C	0.857	0.859	-0.00839514	0.0107	0.4332	0.00298209	52.2006	-7.80858	2.88504	0.24897
	rs11201000	10	81736240	C	T	0.9	0.907	-0.000100005	0.0138	0.9956	0.00298511	-20.1155	-31.9258	-2.15135	0.376692
	rs11042940	11	10755268	T	C	0.714	0.717	-0.00830439	0.0084	0.3192	0.0029897	-4.32219	-34.7707	1.90586	0.493526
	rs515458	11	70490207	G	A	0.73	0.742	0.012304	0.0089	0.166	0.00299049	17.0021	-23.9955	10.2606	0.456739
	rs6744080	2	98764640	C	T	0.773	0.791	-0.0267958	0.0092	0.003771	0.00299347	-26.4011	2.95647	13.2499	0.424073
	rs6744417	2	98764923	C	T	0.696	0.694	-0.00540458	0.0082	0.5079	0.00299347	-26.4011	2.95647	13.2499	0.424073
	rs10255774	7	138985044	G	A	0.935	0.938	0.0044003	0.0158	0.7825	0.00299378	-12.1938	35.3915	-0.496806	0.219541
	rs6693121	1	101744633	A	C	0.626	0.621	-0.00429923	0.0076	0.5738	0.0029976	-4.08982	1.75656	-15.4047	0.0994703
	rs7318827	13	73179907	A	G	0.703	0.703	-0.00110061	0.0081	0.8935	0.00300011	-13.1531	-7.39795	-14.4666	0.306062
	rs10901091	9	134644208	G	A	0.927	0.93	-0.0157026	0.0158	0.3211	0.00300979	-28.5706	-14.2623	11.2808	0.254562
	rs757583	7	77666501	G	A	0.856	0.851	0.00119928	0.0105	0.9072	0.00301349	49.7508	-5.84472	-5.91807	0.345497
	rs12909993	15	79547202	C	T	0.13	0.134	-0.00329542	0.0109	0.7585	0.00301569	-2.69315	5.10327	-15.3381	0.197469
	rs2273816	13	50294056	A	G	0.867	0.863	-0.00920221	0.0108	0.3972	0.00301577	-13.1537	-22.2383	11.2694	0.266333
	rs12584867	13	85029599	C	A	0.769	0.777	-0.00830439	0.0089	0.3498	0.00302173	-10.6992	33.2257	5.30781	0.174514
	rs6669772	1	102294664	A	G	0.935	0.933	0.00919757	0.0162	0.5691	0.00302183	-11.1995	6.47322	-14.8678	0.0826957
	rs12878269	14	25709264	A	G	0.9	0.899	-0.00470103	0.0124	0.7069	0.00302685	-28.0992	16.7959	10.8612	0.40053
	rs17308814	14	25670740	A	G	0.914	0.911	0.025502	0.0139	0.06708	0.00302914	-28.1259	16.8417	10.8412	0.399941
	rs10521054	16	59334041	G	A	0.904	0.903	-0.013298	0.0135	0.3263	0.00303387	-35.813	24.1501	4.6607	0.440553
	rs10745297	10	134881862	A	G	0.426	0.445	0.0129952	0.0085	0.1246	0.00303651	-12.81	-27.6981	8.689	0.365215
	rs198421	11	61518237	A	G	0.824	0.809	0.0326995	0.0106	0.001974	0.00303847	-17.2389	32.6156	-4.69222	0.387287
	rs10498894	6	74451229	C	T	0.93	0.934	0.00999983	0.0162	0.5383	0.0030448	-2.48868	10.2396	-14.9135	0.356975
	rs11171321	12	39625283	A	C	0.823	0.815	-0.005103	0.0098	0.6009	0.00304716	11.769	8.44473	-14.84	0.290171
	rs10477008	5	151471642	A	C	0.848	0.864	0.00039992	0.0111	0.9748	0.00304985	-12.6605	34.4556	3.03138	0.348735
	rs12938854	17	71101973	T	C	0.524	0.512	-0.00989883	0.0084	0.2398	0.00305394	45.3174	-18.7187	2.18116	0.446733
	rs10867869	9	85289198	G	A	0.287	0.303	0.0115036	0.0083	0.1638	0.00305672	-27.523	-15.9027	-10.8732	0.454679
	rs13320720	3	34878296	A	G	0.924	0.94	-0.0131967	0.0161	0.4141	0.00306858	-2.0164	28.7204	9.39039	0.240141
	rs17538569	20	10759245	G	A	0.798	0.787	-0.00680309	0.01	0.4981	0.00306865	41.6585	-0.802281	-10.1431	0.484108
	rs2062990	4	33461734	A	G	0.628	0.648	-0.0010005	0.0088	0.9138	0.00307059	50.2514	-10.4948	3.66125	0.218658
	rs12148239	15	84641018	G	T	0.724	0.722	-0.0197028	0.0083	0.01749	0.00307803	-12.0214	-0.755492	14.9423	0.264862
	rs10813656	9	31913150	T	G	0.897	0.891	0.0497992	0.012	3.4e-05	0.00308955	-21.4104	19.1169	-11.5928	0.278105
	rs9638738	7	17033088	T	C	0.528	0.546	0.0098018	0.0078	0.2074	0.00309095	50.7182	-9.35181	3.72769	0.383461
	rs10070717	5	9834220	A	G	0.884	0.886	0.00600195	0.0119	0.6126	0.00309598	9.0715	2.21465	-15.2789	0.140671
	rs7675598	4	157276695	G	A	0.964	0.967	-0.0194989	0.0203	0.3352	0.00309668	-49.3568	2.31347	5.24292	0.490877
	rs4889991	17	78158063	G	A	0.202	0.204	-0.016597	0.0097	0.08718	0.00310329	-17.9876	14.2377	-13.2279	0.251913
	rs1772635	1	13948225	C	A	0.256	0.259	0.0098018	0.0088	0.2647	0.00310614	-39.726	14.5049	7.95306	0.48764
	rs3753219	1	241775502	G	A	0.674	0.675	0.00740253	0.0084	0.3732	0.00310753	-15.0502	7.16977	-14.4663	0.149794
	rs3777595	6	45936223	G	T	0.752	0.747	-0.0227979	0.0089	0.01052	0.0031086	-13.0957	33.0621	4.90269	0.156268
	rs2676042	15	33696809	G	T	0.36	0.371	-0.00559563	0.008	0.4821	0.00310899	-20.9904	-29.6124	5.416	0.155091
	rs2107622	5	142551397	A	G	0.841	0.842	0.00850374	0.0104	0.4134	0.00310933	23.8917	-31.5023	0.789302	0.409947
	rs12079921	1	180227314	C	T	0.926	0.932	-0.00650109	0.0159	0.6843	0.00311351	54.6486	0.699238	0.22832	0.373161
	rs4959884	6	3896005	G	T	0.817	0.815	0.0145043	0.0099	0.1445	0.00311366	-10.7201	28.7785	8.74046	0.124779
	rs17552047	13	53602462	A	G	0.734	0.734	-0.00790113	0.0088	0.3642	0.00312185	-19.4597	25.293	-9.57699	0.274279
	rs4811123	20	49715493	T	C	0.575	0.57	-0.0121029	0.0079	0.1277	0.00312497	-17.9099	29.8282	-7.15261	0.395527
	rs6032945	20	10755420	T	C	0.754	0.755	0.00560427	0.0085	0.5115	0.00312586	41.6099	-0.857527	-10.1236	0.484403
	rs10121880	9	102685043	G	A	0.312	0.309	0.0106036	0.008	0.184	0.0031288	-19.6289	-29.0335	6.36388	0.201589
	rs11040859	11	6336401	A	G	0.752	0.744	0.0134985	0.0086	0.1149	0.00312966	-11.3653	-17.5267	-12.6972	0.255444
	rs1038848	8	18778837	T	C	0.402	0.39	0.0106036	0.0083	0.1988	0.00313419	52.1514	-8.06979	-2.59729	0.263685
	rs242058	1	4774438	T	C	0.204	0.207	0.0183015	0.0101	0.06898	0.00313658	-32.7681	-15.8742	9.7209	0.48352
	rs10018255	4	56641791	A	G	0.135	0.142	-0.022399	0.0117	0.05564	0.00313841	42.5687	-14.0379	7.2858	0.406416
	rs12453901	17	68517174	C	A	0.754	0.756	-0.00120072	0.0097	0.9019	0.00313878	-17.6738	7.18799	-14.1831	0.233078
	rs11757798	6	123893417	A	C	0.647	0.657	-0.00670241	0.0081	0.4087	0.0031402	-6.28188	36.0626	-0.219155	0.294585
	rs16942488	16	87051042	C	T	0.923	0.923	-0.00359646	0.0143	0.7995	0.00314054	-6.38928	24.5262	11.1273	0.115656
	rs1350686	6	81662008	G	A	0.716	0.718	0.00410158	0.0083	0.6184	0.0031412	-16.211	27.8706	8.50157	0.256916
	rs7800464	7	154697711	C	T	0.624	0.618	-0.00300451	0.0078	0.7044	0.00314549	-22.7924	-17.4906	-11.2799	0.177457
	rs12533510	7	103062387	C	T	0.917	0.922	0.00129916	0.0138	0.9275	0.00314656	-45.025	-13.779	4.9877	0.403473
	rs10822312	10	66314543	T	G	0.816	0.82	-0.0130042	0.0099	0.1865	0.00314927	-5.33665	2.95394	-15.2865	0.100647
	rs6131139	20	10977755	T	G	0.955	0.957	-0.0177974	0.0189	0.3461	0.00314929	-29.6077	7.30106	12.2691	0.332843
	rs6756760	2	138696226	A	C	0.135	0.132	0.00380276	0.0118	0.7476	0.00315694	-10.4213	-7.90332	-14.5484	0.221895
	rs11714748	3	5739027	T	C	0.823	0.825	-0.016902	0.0102	0.09734	0.00315824	43.641	-20.714	-0.566059	0.393761
	rs1037340	12	80743318	G	A	0.0729	0.0718	-0.00660174	0.0158	0.6749	0.00317569	-11.9466	30.5619	7.36095	0.177457
	rs6509996	19	56914994	C	T	0.951	0.96	-0.0158042	0.0194	0.4154	0.0031834	-33.7741	-25.2816	3.68343	0.334314
	rs8063640	16	65829603	C	T	0.898	0.901	0.0194006	0.0127	0.1262	0.00318761	45.1886	15.6186	5.78334	0.486463
	rs1522303	12	103326694	T	C	0.902	0.906	-0.017197	0.013	0.1853	0.00319944	53.3169	-6.51143	-0.75464	0.252796
	rs337303	7	125914171	T	G	0.436	0.441	-0.0166986	0.0074	0.02412	0.00320586	12.758	-3.37684	-14.9234	0.337257
	rs10280733	7	76309742	C	A	0.841	0.847	0.0105046	0.0116	0.3677	0.00320787	-5.71336	7.14306	-15.0452	0.0847557
	rs331446	11	36446712	T	C	0.74	0.75	-0.00500249	0.0088	0.5719	0.00320807	40.5062	-17.111	6.89937	0.444673
	rs2521633	7	24377638	T	G	0.178	0.18	-0.00810274	0.0097	0.4048	0.00320816	-14.1551	30.3556	7.13949	0.222778
	rs1480519	6	130121834	G	A	0.242	0.235	-0.00260339	0.0102	0.8003	0.00320947	-2.5992	-33.6476	4.17074	0.399353
	rs17565003	13	98927468	T	C	0.836	0.833	-0.000700245	0.0107	0.9487	0.0032156	47.9712	-12.8316	-4.42556	0.335491
	rs11090469	22	27429276	A	G	0.58	0.585	0.00139902	0.0077	0.8575	0.00322071	50.7743	13.7316	-1.38653	0.490583
	rs1347168	19	30821304	A	G	0.351	0.366	-0.000300045	0.008	0.9749	0.00322977	45.1103	19.2539	3.44283	0.461154
	rs4887786	16	74857552	A	G	0.0774	0.0755	-0.00080032	0.0144	0.9564	0.00323425	-14.1587	26.1795	-9.91626	0.23455
	rs11202117	10	88431526	G	A	0.717	0.733	0.00420116	0.0086	0.6211	0.0032375	-7.53574	0.393618	-15.1794	0.158917
	rs9386196	6	148138449	G	T	0.225	0.233	0.0141987	0.0096	0.1403	0.00323946	-43.4055	-15.7181	4.99663	0.43143
	rs11012422	10	21253893	A	G	0.852	0.866	-0.00800193	0.0114	0.4816	0.00324176	-5.45459	-31.4774	6.49418	0.433196
	rs3762850	4	169337252	T	C	0.938	0.939	0.0109004	0.016	0.4959	0.00324537	-8.55138	23.1067	11.482	0.125368
	rs7802012	7	68722152	C	T	0.304	0.304	-0.00040008	0.0081	0.9597	0.00324592	-32.6006	-25.6956	-3.64507	0.360212
	rs13300701	9	84905740	G	A	0.813	0.817	-0.023197	0.0104	0.02533	0.00324722	49.188	12.101	4.45412	0.463508
	rs804623	20	22210985	C	T	0.163	0.159	0.0214973	0.0101	0.03455	0.00324732	-8.85599	8.9884	-14.7162	0.373749
	rs17766637	21	43316506	A	G	0.929	0.923	0.0132025	0.0148	0.3727	0.00324747	-23.7343	-27.6523	6.22243	0.253973
	rs10486860	7	96598826	T	C	0.896	0.9	-0.00130085	0.0128	0.9184	0.00324852	-21.469	-31.461	1.89288	0.291054
	rs6872395	5	52847798	G	A	0.72	0.717	-0.00800193	0.0083	0.3348	0.00324984	-20.0946	-29.3347	5.8361	0.383167
	rs357065	1	180225223	A	C	0.421	0.433	9.9995e-05	0.0082	0.9859	0.00325568	54.4361	0.946879	0.497177	0.374632
	rs4564645	18	45614536	T	C	0.587	0.587	0.00999983	0.0079	0.2079	0.00325779	-28.3304	-25.7035	-5.8774	0.225721
	rs2008980	21	34384588	A	G	0.345	0.341	0.0036035	0.0079	0.6434	0.00326215	-16.8288	-3.94627	-14.3155	0.175397
	rs35021967	1	32723355	A	G	0.842	0.84	-0.00130085	0.0109	0.9046	0.00326235	16.6545	-2.99243	-14.6294	0.167157
	rs2236913	1	227074125	G	A	0.297	0.284	-0.00450011	0.0083	0.589	0.00327091	-14.0005	-5.03772	-14.5047	0.179812
	rs1379743	8	87791299	G	A	0.156	0.143	-0.0130042	0.0106	0.2179	0.00327195	-40.871	-0.424027	9.53837	0.439376
	rs950968	2	8563326	T	C	0.452	0.458	0.00269636	0.0076	0.723	0.00328533	-17.825	-24.1818	9.69841	0.138317
	rs17059828	13	39980289	A	G	0.872	0.881	0.0030952	0.0118	0.7941	0.00329356	-34.0178	24.6949	-5.1425	0.497351
	rs4762018	12	52210867	T	C	0.726	0.714	-0.0226956	0.0086	0.008243	0.00329356	-24.8979	31.4987	-1.64676	0.393761
	rs2482064	10	12893545	T	C	0.101	0.0892	0.00519647	0.0146	0.7209	0.00329527	-27.4003	-29.4324	1.25624	0.165686
	rs11653849	17	7679048	A	C	0.131	0.112	-0.00769957	0.012	0.5204	0.00329693	-29.4212	-26.2393	5.15997	0.27163
	rs6124885	20	45534053	G	A	0.883	0.889	0.00239712	0.0127	0.8481	0.00330641	-18.5942	22.2034	-10.9133	0.416716
	rs2176819	3	98988542	C	T	0.928	0.924	-0.012599	0.0148	0.3934	0.00330993	-8.81901	-6.16696	-14.7646	0.156563
	rs7016876	8	118294316	A	G	0.831	0.836	-0.00900038	0.0105	0.3918	0.00331251	-13.9084	32.4822	-5.48237	0.205415
	rs17141360	11	80737235	A	G	0.843	0.847	-0.0130042	0.0111	0.2409	0.00331255	-28.0918	-29.1021	1.34981	0.282813
	rs2823094	21	16520878	G	A	0.883	0.893	0.00580313	0.012	0.6273	0.00331437	0.437879	5.66924	-15.2373	0.231018
	rs2853705	3	39331972	A	C	0.19	0.193	-0.0157026	0.01	0.1174	0.00332106	52.7673	6.88322	2.61329	0.476162
	rs1020042	3	29335046	T	C	0.918	0.923	0.0263011	0.0151	0.08167	0.00332296	-26.8671	-24.8265	-6.99141	0.496763
	rs12409667	1	13955152	A	C	0.914	0.915	-0.0375046	0.0132	0.004556	0.00333193	-39.1712	14.952	7.87435	0.494408
	rs10787521	10	116044587	T	C	0.667	0.677	0.00139902	0.0082	0.865	0.00333203	-6.87217	35.4118	-2.53906	0.374632
	rs5758921	22	43159090	G	A	0.208	0.203	0.00659818	0.0095	0.4869	0.00333246	-29.4603	15.715	10.6854	0.494703
	rs4952609	2	40555733	G	A	0.68	0.689	0.00970278	0.0081	0.2311	0.00333913	-15.1574	-3.71389	-14.4657	0.107122
	rs12816367	12	1072696	C	T	0.85	0.843	-0.0130954	0.0104	0.2079	0.00334186	-24.2548	-18.3173	-10.6503	0.334314
	rs12748963	1	3275149	T	C	0.815	0.808	0.0247999	0.0107	0.02035	0.00334195	16.6863	-2.99761	-14.596	0.167451
	rs6020994	20	49745311	A	C	0.565	0.561	-0.000300045	0.0074	0.9642	0.00334517	-21.1527	27.381	-7.93138	0.34432
	rs913444	9	87861650	G	A	0.591	0.617	0.00539542	0.0083	0.5165	0.00334724	-33.2885	-16.3623	9.2815	0.341966
	rs2396081	6	43770512	G	A	0.602	0.609	0.00539542	0.0077	0.4799	0.00334804	-22.077	-31.037	2.31603	0.197763
	rs7908461	10	126802394	A	G	0.926	0.935	0.0115036	0.0148	0.437	0.00334826	42.6176	-0.925751	-9.64513	0.456151
	rs11588748	1	95348670	A	G	0.852	0.85	-0.0136021	0.0105	0.1954	0.00335442	41.0993	-15.1492	7.36888	0.347557
	rs6061595	20	60097897	T	C	0.849	0.859	-0.0107981	0.0117	0.3563	0.00335708	51.0195	-0.863358	5.17923	0.458505
	rs7572373	2	143239105	C	T	0.839	0.841	0.0154993	0.0109	0.1562	0.00335899	51.5158	-9.18025	2.2447	0.217481
	rs11084622	19	32588704	A	G	0.494	0.482	0.0172995	0.0077	0.02353	0.00336541	50.727	7.88029	-4.80087	0.417599
	rs17274957	7	36324938	A	G	0.673	0.66	-0.00569619	0.0082	0.4877	0.00336682	-19.5962	-24.6169	9.1301	0.216598
	rs2304124	19	56888450	G	A	0.919	0.919	-0.00220242	0.0143	0.8764	0.00337413	-33.4459	-25.0241	3.97918	0.333726
	rs11617226	13	34655304	C	T	0.842	0.841	-0.00399798	0.0103	0.6941	0.00337572	13.1647	16.3455	-13.4366	0.293996
	rs1718751	2	34128002	A	G	0.0998	0.0833	-0.00849599	0.0148	0.5651	0.003376	-47.544	-14.0772	0.176301	0.492643
	rs6979366	7	137848078	A	G	0.878	0.884	-0.0037972	0.0124	0.7556	0.00337831	-21.1987	18.1905	-11.7496	0.41495
	rs2795568	16	6488116	C	T	0.952	0.959	-0.0041988	0.0195	0.8297	0.00338206	-37.0865	-9.98235	9.75849	0.35462
	rs12310028	12	81351839	G	A	0.864	0.865	-0.0433982	0.0108	5.558e-05	0.00338325	-11.6966	12.8094	-13.9812	0.208652
	rs6486546	12	131005949	T	C	0.127	0.123	0.00679685	0.0122	0.5764	0.00338454	-21.4738	-30.1361	4.26866	0.211889
	rs7326136	13	78000957	T	G	0.0504	0.0443	0.0223973	0.0187	0.2308	0.00338646	52.2228	-2.73928	3.85394	0.242496
	rs1871276	17	20969014	C	T	0.434	0.437	-0.011597	0.0078	0.134	0.00338717	-13.5634	32.0795	5.59002	0.158917
	rs923799	10	105467895	A	G	0.524	0.534	0.0189984	0.0076	0.012	0.00338832	-19.4058	8.34987	-13.7732	0.345203
	rs13096657	3	121300728	T	C	0.878	0.875	0.00539542	0.0114	0.6331	0.00339148	-13.1213	6.17518	-14.5978	0.108593
	rs16832400	3	121299313	G	A	0.862	0.87	-0.0116982	0.0135	0.3876	0.00339148	-13.1213	6.17518	-14.5978	0.108593
	rs8075084	17	82081	A	G	0.882	0.884	-0.00849599	0.0126	0.501	0.00339199	51.5024	-4.46076	4.23816	0.246027
	rs9839492	3	165137615	C	T	0.734	0.749	0.00350385	0.0085	0.6771	0.00339634	-26.0924	30.903	-1.75453	0.448793
	rs301852	15	84078244	G	A	0.154	0.16	-0.00480151	0.0104	0.6475	0.00339703	-12.9891	33.8347	-3.81559	0.495291
	rs293983	11	26600371	T	C	0.726	0.715	0.00840458	0.0083	0.3107	0.0033976	-8.16718	25.4161	10.5124	0.0935845
	rs16875221	5	5282051	C	T	0.929	0.929	0.0143959	0.0144	0.3145	0.00340335	-28.4649	-25.7728	5.91099	0.309888
	rs12193814	6	44467889	A	G	0.898	0.899	-0.00979784	0.013	0.4525	0.00340801	10.3137	-32.6739	4.54252	0.368452
	rs1116345	18	3671652	T	C	0.382	0.404	-0.00739729	0.0079	0.3501	0.0034091	-28.1033	-27.9127	3.77979	0.224838
	rs3777565	6	45897634	T	C	0.0812	0.0793	0.057004	0.014	4.941e-05	0.00341065	-12.2555	32.5432	5.35301	0.155091
	rs11132079	4	182470191	T	C	0.328	0.32	0	0.0082	0.9958	0.00341827	-27.0655	-19.8414	9.66389	0.1907
	rs7246793	19	56838068	T	G	0.872	0.881	-0.00900038	0.0116	0.4372	0.00341862	-33.3853	-24.91	4.09974	0.333431
	rs12315279	12	131009612	T	C	0.905	0.907	-0.00579677	0.0133	0.6619	0.00342742	-21.0631	-30.2069	4.29545	0.214244
	rs10046697	8	82464906	G	A	0.792	0.789	0.000499875	0.0092	0.9592	0.00343201	-25.8019	-24.9492	-7.16098	0.493231
	rs2834510	21	35910281	T	C	0.807	0.799	0.0226026	0.0094	0.01616	0.00343818	-1.78334	5.97412	-15.1505	0.0629782
	rs2823093	21	16520832	A	G	0.756	0.761	-0.00780034	0.0089	0.3797	0.00344213	-1.43656	7.73969	-15.0289	0.201295
	rs229353	21	44853859	A	G	0.261	0.248	-0.0112025	0.0087	0.198	0.00344308	-43.912	-18.4509	0.268424	0.476162
	rs3827346	22	36537893	G	A	0.734	0.734	-0.00300451	0.0093	0.7445	0.00344345	-30.4672	-26.9126	3.53472	0.274868
	rs3782479	12	52301818	A	C	0.923	0.919	0.0135971	0.014	0.3311	0.00344593	-30.8466	26.6252	-4.95559	0.469394
	rs4818179	21	42158450	T	C	0.495	0.477	0.00819632	0.0075	0.2743	0.00346185	42.704	9.7239	-8.83722	0.403473
	rs173269	17	68508992	A	G	0.704	0.687	0.00960374	0.0082	0.2427	0.00346386	-17.6291	7.16405	-14.0619	0.232784
	rs7043995	9	88158546	T	C	0.0937	0.0993	-0.0260976	0.0132	0.04818	0.00346443	49.573	6.62247	-5.87358	0.380518
	rs12938321	17	78167655	A	G	0.775	0.767	-0.0037972	0.0091	0.6801	0.0034696	-18.8104	13.947	-13.0226	0.25103
	rs2279730	17	71353985	C	T	0.548	0.54	-0.0031951	0.0083	0.7019	0.00347037	-22.6826	-0.122582	13.6777	0.326663
	rs677986	10	6477267	G	A	0.232	0.236	-0.00359646	0.0088	0.6848	0.00347111	-12.8862	34.2484	2.58487	0.175692
	rs6944596	7	29213691	T	C	0.852	0.861	-0.00930314	0.0114	0.4157	0.00347434	-21.0878	-29.1872	-5.15027	0.420541
	rs363344	10	118955564	T	C	0.942	0.948	-0.0112025	0.0168	0.5044	0.0034776	-2.34637	23.4293	11.5425	0.219541
	rs8034787	15	73148345	T	G	0.866	0.865	-0.00429923	0.0114	0.706	0.00348157	-20.5041	-30.014	4.70912	0.211301
	rs2301787	4	6677063	A	G	0.817	0.827	-0.015205	0.0099	0.1241	0.00348528	-39.5485	-14.0315	-7.50264	0.400235
	rs11716463	3	37821607	C	T	0.947	0.949	0.0124028	0.0184	0.4987	0.00348701	52.0116	-8.96893	0.679791	0.205415
	rs2304127	19	56896574	G	A	0.908	0.914	-0.0409991	0.0139	0.00317	0.00348743	-33.3091	-25.2327	3.64907	0.335786
	rs11750885	5	155443062	G	A	0.811	0.808	-0.00280393	0.01	0.7828	0.00348796	51.861	-7.76134	2.38099	0.196586
	rs12986502	2	25181488	C	T	0.867	0.865	0.00079968	0.0109	0.9448	0.00349097	50.9198	0.517453	5.16829	0.273985
	rs9914634	17	76917113	T	C	0.0565	0.053	0.0133998	0.0165	0.4161	0.00351086	-9.95933	11.5535	-14.2434	0.342554
	rs951336	11	109190254	G	A	0.868	0.886	0.000299955	0.0123	0.982	0.00351709	-11.5296	20.6132	-12.1859	0.144497
	rs11031125	11	30553329	T	C	0.811	0.798	0.0160013	0.0095	0.09153	0.00351927	48.4767	-0.885765	-6.91395	0.494997
	rs12370593	12	115189361	T	C	0.746	0.735	-0.0191013	0.0088	0.02953	0.00351988	-42.2875	-19.9213	-0.367	0.424662
	rs2204340	7	27500034	A	G	0.311	0.321	0.0153023	0.0085	0.07315	0.00352231	31.9135	-5.90725	-12.1171	0.417893
	rs7217321	17	43197085	A	G	0.152	0.158	-0.0127003	0.0104	0.2226	0.00352299	-41.8124	-8.29716	-8.0933	0.447911
	rs6448007	4	20999218	G	A	0.576	0.586	-0.00969686	0.0075	0.1961	0.00352342	45.6905	-3.08824	-8.15993	0.392878
	rs8097236	18	75578327	T	C	0.783	0.789	0.00590255	0.0093	0.5247	0.00354133	-18.2776	-28.128	7.09275	0.165097
	rs361291	11	103978210	C	T	0.52	0.53	0.0028958	0.0074	0.6939	0.00354413	-18.6952	-31.5818	2.96789	0.243084
	rs11200231	10	123654652	C	T	0.926	0.924	-0.00849599	0.0147	0.5607	0.0035499	50.7375	-9.35197	2.95757	0.215421
	rs17154278	11	59688635	A	C	0.931	0.932	-0.0177974	0.0148	0.2294	0.00355806	-26.5431	-24.1974	7.58794	0.167157
	rs11819582	10	126058997	A	G	0.867	0.871	-0.00650109	0.012	0.5877	0.00356501	-8.88474	33.9829	-4.42476	0.366392
	rs1541424	7	26557421	A	G	0.345	0.339	0.00909848	0.0085	0.2816	0.00356792	-25.824	-24.3901	7.67606	0.171866
	rs2527516	7	2938919	T	C	0.882	0.897	0.00770028	0.0127	0.5462	0.00356932	-14.5118	-13.3098	-13.2182	0.40877
	rs3745624	19	5696146	A	G	0.781	0.781	-0.00339576	0.0093	0.714	0.00357329	-16.6982	-29.5014	6.28881	0.467334
	rs10817871	9	119085047	C	T	0.372	0.364	-0.0101008	0.0079	0.2026	0.00357836	-24.9762	-22.713	8.81252	0.306651
	rs4677146	3	72380281	A	G	0.903	0.903	0.0129952	0.0133	0.3282	0.00358091	-5.68353	23.7797	11.243	0.248381
	rs9855049	3	72387007	C	A	0.889	0.89	-0.00399798	0.0127	0.7493	0.00358091	-5.68353	23.7797	11.243	0.248381
	rs10949374	6	16661992	A	G	0.834	0.83	-0.00900038	0.0102	0.3774	0.0035862	-15.7243	28.4823	7.91542	0.249264
	rs2017823	18	2383523	G	A	0.813	0.812	0.00299551	0.0097	0.7571	0.00359332	-8.54195	7.64936	-14.731	0.105356
	rs7914348	10	132147366	T	C	0.931	0.934	-0.0226956	0.0149	0.1291	0.00359531	-6.32923	32.1297	-6.79228	0.309594
	rs347675	17	74275160	T	C	0.884	0.888	0.0153023	0.0119	0.1988	0.00360346	7.356	-1.55445	-15.123	0.134197
	rs6879807	5	38399208	G	A	0.839	0.841	-0.015002	0.0102	0.144	0.00360364	-8.60995	-32.0569	5.1953	0.268687
	rs11568818	11	102401661	C	T	0.621	0.615	0.00279609	0.008	0.728	0.00360382	-19.3632	-26.8171	-7.47592	0.384049
	rs12877321	13	99763001	G	T	0.624	0.632	-0.0037972	0.008	0.6375	0.00361355	-14.2692	-28.0253	7.87799	0.324603
	rs36022449	4	7369230	A	C	0.785	0.797	-0.0203966	0.0099	0.03936	0.00361885	-7.56532	-27.7437	8.8312	0.220129
	rs4469450	8	62000118	A	G	0.897	0.896	-0.00310481	0.0127	0.8061	0.00362195	-29.5141	-24.3688	-6.1268	0.425544
	rs7919409	10	114824976	C	T	0.141	0.132	0.0077995	0.0117	0.507	0.00362431	-14.2966	-32.7525	2.46516	0.256622
	rs9557355	13	100646613	C	T	0.583	0.58	-0.00260339	0.0082	0.7485	0.00364152	-13.8521	30.4565	6.78796	0.246027
	rs7963098	12	53120709	A	G	0.851	0.857	-0.00749804	0.0106	0.4804	0.00364194	22.1213	-27.7833	6.65563	0.40053
	rs758102	19	32563293	G	A	0.844	0.837	-0.0196008	0.0109	0.07199	0.00364389	50.2933	8.70797	-4.62486	0.422013
	rs10119678	9	21340786	A	C	0.788	0.797	0.0173978	0.0092	0.05864	0.00364498	-21.3836	27.6001	-7.52448	0.290759
	rs6141892	20	31802816	T	C	0.765	0.755	0.0164047	0.0088	0.06323	0.00364563	-34.0456	-25.8958	0.291907	0.260153
	rs11791344	9	38125272	T	C	0.898	0.897	-0.00979784	0.0122	0.4231	0.0036509	44.3739	-2.86382	8.52247	0.489406
	rs1959363	14	45035016	T	C	0.856	0.868	-0.00680309	0.0109	0.5348	0.00365603	51.8219	-7.89698	-2.0961	0.365509
	rs7904878	10	26740751	C	T	0.86	0.854	0.00960374	0.0112	0.3921	0.00365607	-29.7116	-0.600025	12.3959	0.333726
	rs6887887	5	142535913	A	G	0.88	0.882	0.0210959	0.0124	0.08809	0.00366929	-4.44517	35.6393	-1.56381	0.375515
	rs532813	10	18229566	G	A	0.343	0.347	9.9995e-05	0.0079	0.9948	0.00366988	21.9608	32.1662	3.32206	0.477634
	rs7961157	12	69598436	A	C	0.727	0.728	-0.00210221	0.0088	0.8073	0.00367315	43.695	-0.741363	-9.06656	0.415539
	rs6510683	19	2547015	C	A	0.886	0.893	-0.00300451	0.0123	0.8093	0.00367428	50.6467	-10.7907	1.58846	0.370806
	rs17745255	16	7486370	C	T	0.651	0.638	0.0275957	0.0077	0.0003617	0.00367463	-14.1154	26.0372	-9.74964	0.231901
	rs2402218	14	93372370	C	A	0.652	0.655	-0.00830439	0.0078	0.2857	0.00367577	-48.9027	-4.44434	4.61971	0.468805
	rs2242104	9	2640492	A	G	0.35	0.352	0.0120965	0.0078	0.1229	0.00368	-22.3079	-30.1124	-3.16764	0.451442
	rs327683	7	80805828	C	A	0.179	0.175	0.00669752	0.0099	0.4974	0.00368061	-27.6979	-28.2758	3.05226	0.175397
	rs1642273	14	87287511	T	G	0.533	0.526	-0.0144032	0.0075	0.05431	0.00368089	-0.420723	1.76761	-15.2297	0.121542
	rs6487406	12	24846522	T	C	0.0539	0.0467	0.0264959	0.0187	0.1553	0.00368652	27.7637	-24.3778	7.42337	0.287228
	rs4535036	2	221312040	C	T	0.194	0.188	0.00149888	0.0095	0.8727	0.00369282	-35.8221	-24.7569	0.0490533	0.345792
	rs7841001	8	18774117	C	T	0.94	0.94	0.0138043	0.0171	0.4194	0.00369713	51.398	-8.06996	-2.6495	0.263096
	rs12935766	16	74860935	A	C	0.616	0.602	-0.000900405	0.0077	0.9048	0.00369808	-14.4192	25.5122	-9.94674	0.235138
	rs621957	11	56248191	T	G	0.742	0.728	0.00799793	0.0085	0.3467	0.00369818	-18.3528	-28.9226	6.30138	0.158623
	rs7545402	1	101321076	A	G	0.864	0.858	-0.00810274	0.0107	0.4496	0.00370526	6.71204	32.5457	6.16048	0.375515
	rs10840442	11	2171922	C	T	0.834	0.832	-0.0172988	0.0109	0.1124	0.00370925	50.8736	6.77964	4.29476	0.334314
	rs2822910	21	16137820	G	A	0.394	0.408	-0.0156011	0.0078	0.04359	0.00371695	-24.8558	-24.9728	-7.22607	0.276045
	rs9845519	3	3076218	A	G	0.547	0.543	-0.0037972	0.0075	0.6162	0.00371731	50.7706	-0.00427554	-5.25378	0.436139
	rs2349535	4	161105253	T	C	0.53	0.535	0.000499875	0.0074	0.9481	0.00372159	-5.48783	-28.665	8.33575	0.253973
	rs7120093	11	5633600	G	A	0.818	0.82	0.0155977	0.0096	0.1054	0.00373031	-22.7179	-28.3422	5.49066	0.147734
	rs9936896	16	90069059	C	T	0.8	0.797	0.0317021	0.0093	0.000675	0.0037342	-12.8353	14.328	-13.4951	0.394055
	rs4759711	12	131008550	A	G	0.248	0.23	0.0119977	0.0098	0.2186	0.00373607	-20.9482	-29.9648	4.29562	0.213949
	rs4787930	16	27156079	A	G	0.758	0.752	-0.00530404	0.0087	0.5414	0.00374843	-21.0069	-28.3816	6.00527	0.1392
	rs33937157	9	107449720	T	G	0.734	0.729	0.00229736	0.0086	0.7895	0.00375502	-29.8852	-27.7621	1.71891	0.344614
	rs12468096	2	78315014	T	C	0.692	0.682	-0.00559563	0.0082	0.4973	0.0037551	52.192	-7.84376	0.392955	0.22837
	rs10190186	2	105997385	G	A	0.912	0.923	0.0020978	0.014	0.8817	0.00375688	-10.4602	-30.9643	5.96456	0.450265
	rs12758106	1	213991265	C	T	0.915	0.914	0.0263985	0.0136	0.05152	0.00376541	50.5954	-8.23041	-3.54082	0.22425
	rs560145	1	234434072	C	T	0.908	0.913	-0.00429923	0.0136	0.7529	0.00377057	53.0845	-4.75761	-0.936618	0.243084
	rs598064	6	96450199	A	G	0.175	0.18	0.0210959	0.01	0.03591	0.00377785	14.0526	1.74302	-14.7587	0.1701
	rs4890950	18	75251324	A	C	0.255	0.256	0.00840458	0.0088	0.3393	0.00378185	49.0886	-12.0608	2.85803	0.237787
	rs599746	4	74778235	C	T	0.091	0.0933	-0.00020002	0.013	0.9872	0.00378322	40.8161	-16.4314	6.62783	0.362861
	rs13425835	2	171450161	C	A	0.835	0.854	0.00630011	0.0107	0.5553	0.00378952	-25.5132	-22.5705	-8.38461	0.370218
	rs4719379	7	13780484	T	C	0.273	0.259	-0.00409839	0.009	0.6453	0.00379924	-22.5858	19.5278	-10.9241	0.410536
	rs11585947	1	7718355	T	C	0.921	0.921	-0.00190181	0.0146	0.8943	0.0038076	-14.1667	8.63708	-14.1554	0.275456
	rs7559591	2	18244718	T	C	0.891	0.889	0.0197046	0.0122	0.1079	0.00380865	48.7012	-7.42938	-5.49584	0.330489
	rs6461717	7	23585396	A	G	0.196	0.196	0.00929665	0.0097	0.3392	0.00381819	-6.55481	21.99	11.7415	0.0638611
	rs10089533	8	39807649	T	G	0.794	0.796	0.00350385	0.0091	0.7058	0.00382038	-14.3458	14.7617	13.0883	0.173337
	rs4737171	8	39807281	T	C	0.0649	0.0658	-0.00220242	0.0153	0.884	0.00382038	-14.3458	14.7617	13.0883	0.173337
	rs10494965	1	213990984	A	G	0.932	0.933	-0.0358034	0.0154	0.0199	0.0038207	50.5311	-8.21843	-3.54556	0.223661
	rs3911143	11	122320966	A	G	0.92	0.923	0.0139029	0.0163	0.3918	0.00382237	-14.772	9.19583	-14.0354	0.159211
	rs183398	5	169846660	C	T	0.339	0.35	-0.0137035	0.0079	0.08234	0.00382274	-6.71643	6.82822	-14.8103	0.0882872
	rs10496215	2	79420883	C	T	0.9	0.9	0.0273038	0.0124	0.02765	0.00382484	34.052	-26.3856	1.50986	0.430253
	rs10045133	5	38351102	G	T	0.949	0.951	0.018704	0.017	0.27	0.00382928	-8.66895	-32.0427	4.97837	0.269276
	rs1532673	11	104009965	G	T	0.592	0.592	0.020998	0.0076	0.006071	0.00383317	-18.5661	-31.351	3.01749	0.241613
	rs17297591	4	175524462	G	A	0.651	0.649	-0.0112025	0.008	0.1608	0.00383422	-10.0041	-7.65134	-14.3581	0.190112
	rs513259	1	57609929	G	T	0.858	0.868	-0.00399798	0.0112	0.7182	0.00383525	-35.4495	8.81772	-10.362	0.441142
	rs7310746	12	130987236	A	G	0.751	0.748	0.0102968	0.0087	0.2406	0.00384094	-20.7011	-30.157	4.00562	0.207769
	rs11013979	10	24506475	A	C	0.699	0.69	0.00059982	0.0081	0.9441	0.00384199	-15.3513	33.622	-2.47214	0.272808
	rs2799347	13	53640171	T	G	0.628	0.629	-0.0206007	0.0076	0.006952	0.00384298	-11.0855	27.1311	-9.48394	0.344614
	rs8063944	16	9279881	A	G	0.934	0.947	0.017496	0.0167	0.2929	0.00384458	51.2178	-6.8967	3.16352	0.238376
	rs2073927	9	136031346	A	G	0.466	0.476	0.00730327	0.0077	0.3439	0.00384826	-10.2688	2.53087	-14.8028	0.0656268
	rs7280722	21	41301864	C	T	0.379	0.365	0.00630011	0.0079	0.4253	0.00384952	-24.1322	-29.013	-3.65353	0.370218
	rs1192630	1	18305292	C	A	0.0873	0.0835	0.0189003	0.0176	0.2815	0.00385871	23.9854	19.1613	10.9618	0.283991
	rs359079	10	132145537	G	A	0.148	0.14	-0.0267958	0.0106	0.01181	0.00386646	23.7308	25.7741	-8.62273	0.492054
	rs17158718	10	2673499	T	C	0.734	0.73	-0.00470103	0.0084	0.575	0.00386995	43.7688	3.38912	-8.9128	0.386404
	rs11141130	9	88486307	G	A	0.76	0.751	0.0036035	0.0087	0.6799	0.00387049	-31.4801	-14.7105	10.029	0.324308
	rs2961880	5	38348663	T	C	0.113	0.117	0.0010994	0.0116	0.9246	0.00388076	-8.47257	-32.0777	4.91436	0.271042
	rs6036387	20	23328141	T	C	0.951	0.962	-0.0255024	0.0189	0.1765	0.00388438	-17.5464	30.3226	5.92615	0.219541
	rs3797040	4	170540857	T	C	0.476	0.449	0.047599	0.0078	1.026e-09	0.00389606	40.7031	-12.2029	-8.24347	0.364626
	rs1000515	4	157404342	A	C	0.803	0.806	-0.00569619	0.0103	0.5788	0.00389644	-14.5165	-22.9344	10.4038	0.197469
	rs16895131	5	65655245	A	G	0.972	0.973	-0.016597	0.0251	0.5078	0.00390588	-3.04672	-1.22751	-15.0841	0.128311
	rs10752274	10	12745933	G	A	0.0506	0.0411	-0.00700447	0.0182	0.7027	0.00391199	-28.3112	-23.3611	7.30224	0.324308
	rs10423964	19	31764851	T	C	0.705	0.711	0.00919757	0.0086	0.2811	0.00391427	-7.53116	28.4692	8.75629	0.132431
	rs2400141	5	12106396	T	C	0.259	0.252	-0.0143018	0.0087	0.1021	0.00391533	-14.2536	34.2139	-0.659696	0.179223
	rs10755076	3	122664051	G	A	0.646	0.648	-0.0154995	0.0079	0.04977	0.00391534	-13.1728	33.4438	3.35749	0.16598
	rs7279498	21	42253571	A	G	0.824	0.825	0.00249688	0.0098	0.7965	0.00391555	-27.1561	29.1372	-3.5622	0.342554
	rs8126263	20	23766277	T	C	0.859	0.853	0.0209001	0.0107	0.04955	0.00392486	50.9808	-1.90833	4.5481	0.263685
	rs10081325	7	1448543	A	C	0.907	0.908	-0.0164038	0.0133	0.2162	0.00392495	51.8262	-5.92434	-2.76332	0.239553
	rs1631842	1	232447391	T	C	0.611	0.604	-0.0172988	0.0077	0.02456	0.00393126	-24.6835	-29.7081	2.07172	0.353443
	rs1002244	21	19556016	G	A	0.865	0.873	0.0188021	0.0115	0.1007	0.00393456	-7.12143	24.4046	10.7607	0.302825
	rs7807451	7	115465720	T	C	0.857	0.862	-0.00700447	0.0118	0.552	0.0039363	-10.2853	20.5413	-12.1418	0.120954
	rs2145504	14	101407110	C	A	0.873	0.867	-0.00170145	0.0111	0.8771	0.00394445	-13.3581	21.9488	11.1692	0.140965
	rs11792014	9	79576417	A	C	0.926	0.927	-0.0253999	0.0154	0.09883	0.00394737	-3.52598	-3.76257	-14.947	0.103296
	rs12061312	1	158026539	G	A	0.85	0.858	0.0243999	0.0111	0.02734	0.00395959	-14.18	-29.1636	6.80866	0.293408
	rs17824769	2	195968786	A	G	0.966	0.968	-0.0285024	0.0218	0.1899	0.00396971	9.25635	34.3559	-3.8191	0.477928
	rs11145144	9	79563172	G	A	0.798	0.806	-0.00910129	0.0099	0.3573	0.00397256	-3.6663	-3.82192	-14.9318	0.103296
	rs6560565	9	79546523	A	G	0.401	0.405	-0.00339576	0.0079	0.6713	0.00397256	-3.6663	-3.82192	-14.9318	0.103296
	rs2961258	7	15183698	C	T	0.624	0.609	0.00519647	0.0078	0.5016	0.00397415	-8.53686	15.6954	-13.4653	0.232784
	rs1883717	20	6866917	T	G	0.716	0.71	0.011296	0.0088	0.1995	0.00397618	-16.7393	28.9051	7.19085	0.271925
	rs10482682	5	142679397	T	C	0.685	0.676	-0.00500249	0.0081	0.5333	0.00397758	-6.16188	30.7228	-7.67598	0.262802
	rs575582	3	174396340	G	A	0.779	0.765	0.0248975	0.0091	0.006488	0.00397873	18.3915	13.7382	-13.2502	0.47528
	rs7817242	8	72242009	A	C	0.914	0.917	-0.00599795	0.0142	0.6727	0.0039855	-2.00201	27.4796	9.55537	0.256916
	rs17262787	16	82696350	C	A	0.816	0.812	-0.0166986	0.0102	0.1008	0.00398575	-21.0304	-26.8028	-6.8338	0.487934
	rs580402	18	8679822	A	C	0.579	0.585	0.0121953	0.0079	0.1228	0.00399765	-10.9208	19.664	12.1136	0.355503
	rs13215358	6	149239697	G	A	0.886	0.879	0.00539542	0.0119	0.6482	0.00400253	27.6146	-24.9836	6.85522	0.298705
	rs1440379	15	89619393	A	G	0.601	0.583	0.00730327	0.0078	0.35	0.00400415	27.3379	-23.2515	8.01572	0.394644
	rs1317986	1	159955432	A	G	0.726	0.729	0.00740253	0.0085	0.3822	0.00400567	-5.33118	7.85291	-14.7282	0.118305
	rs1760893	14	20880660	C	A	0.144	0.143	-0.000100005	0.011	0.9939	0.00400808	-29.2657	-13.7082	10.78	0.27575
	rs12967313	18	372041	T	C	0.636	0.624	0.0044003	0.008	0.5791	0.0040091	-15.7485	-17.1123	12.1804	0.286345
	rs2098743	16	74918785	T	C	0.282	0.281	-0.00460057	0.0086	0.5926	0.00401124	-12.2149	25.2332	-10.1953	0.23867
	rs17073322	13	50283819	C	T	0.858	0.87	-0.0182964	0.0136	0.1783	0.00401468	0.832192	-23.1039	11.1691	0.339612
	rs2154379	10	92310237	T	C	0.225	0.223	0.000899595	0.0093	0.9198	0.00402907	-15.2905	-12.2833	-13.1709	0.16392
	rs13378814	13	104268173	C	T	0.966	0.973	-0.00559563	0.0221	0.7995	0.00403745	42.7419	8.84651	8.38839	0.459094
	rs9442514	1	9355936	T	G	0.764	0.76	0.0301023	0.0094	0.001323	0.00403943	-38.0749	-11.1586	8.80628	0.430842
	rs615595	18	69074743	G	A	0.316	0.325	-0.00369682	0.0082	0.6475	0.00404209	-15.2674	2.79266	-14.3353	0.141848
	rs34471118	4	83273140	G	A	0.822	0.81	0.0180953	0.0099	0.06626	0.00404345	-9.57102	26.4017	9.62861	0.110065
	rs1078806	10	123338975	G	A	0.629	0.622	0.000899595	0.0076	0.9015	0.00404857	-38.2902	-5.33607	-9.61753	0.446439
	rs12348476	9	9020101	A	G	0.659	0.65	0.0105046	0.0079	0.1861	0.00404953	30.3618	26.8119	5.41063	0.442319
	rs10501946	11	100000801	A	G	0.972	0.978	-0.0192032	0.0261	0.4635	0.00405135	-31.6753	-21.9924	-6.57024	0.245438
	rs6657162	1	44587132	T	C	0.592	0.599	-0.0180011	0.0078	0.02161	0.00405515	-8.03408	24.2047	10.7313	0.0785756
	rs16956820	15	31810241	T	G	0.892	0.893	-0.0157026	0.0124	0.2069	0.00406034	34.3397	-25.1306	3.32522	0.417599
[truncated: 4,643 more rows]

## Sheet: SD 1C
Suppplementary data 1C. List of Recent natural selection markers (RNS markers) within European populations: the 5% of SNPs with the highest probability to be affected by recent natural adaptation. Pcadapt was used to perform principal component analysis (PCA) and compute selection p-values (P_RNS) to test for the presence of selection outliers, based on the correlations between genetic variation …
[truncated: 6,985 more rows]

[truncated: 15 more sheets: SD 1D, SD2, SD 3, SD 4, SD 5A, SD 5B, SD 5C, SD 5D, SD 6, SD 7A, SD 7B, SD 8, SD 9A, SD 9B, SD 10]
